# Supplementary material for: The Role of Alternative Splicing in Marine–Freshwater Divergence in Threespine Stickleback
Source: Genome Biol Evol. 2025 May 28;17(6):evaf105. doi: 10.1093/gbe/evaf105 (PMC12159805; doi:10.1093/gbe/evaf105)
Supplement: evaf105_Supplementary_Data [file evaf105_supplementary_data.zip]

Archive with 2 entries (2 files):
- SupplementaryFigures_gbe_3rd_round.pdf
- SupplementaryTables_1-11.xlsx
