# Supplementary material for: The Role of Alternative Splicing in Marine–Freshwater Divergence in Threespine Stickleback
Source: Genome Biol Evol. 2025 May 28;17(6):evaf105. doi: 10.1093/gbe/evaf105 (PMC12159805; doi:10.1093/gbe/evaf105)
Supplement: evaf105_Supplementary_Data [file evaf105_supplementary_data.zip › SupplementaryTables_1-11.xlsx]

## Sheet: Table S1 RNAseqDatasets
Table S1 - RNAseq samples used in this study and quality metrics for genome mapping
study	sra_id	ecotype	treatment	sex	population	country	percentage of uniquely mapped reads	uniquely mapped reads (million reads)	percentage of reads assigned to a feature	reads assigned to a feature	% duplicates pair 1	% GC pair 1	avg. length pair 1	million sequences pair 1	% duplicates pair 2	% GC pair 2	avg. length pair 2	million sequences pair 2
Gibbons et al., 2017	SRR5237996	freshwater	0ppt	NA	Trout Lake	Canada	0.769	10.6	0.53	8.9	0.424	0.5	101 bp	15	0.372	0.49	101 bp	15
Gibbons et al., 2017	SRR5237997	freshwater	0ppt	NA	Trout Lake	Canada	0.77	11.4	0.508	9.7	0.45	0.5	101 bp	15.5	0.416	0.49	101 bp	15.5
Gibbons et al., 2017	SRR5237998	freshwater	0ppt	NA	Trout Lake	Canada	0.736	16	0.425	13.1	0.483	0.49	101 bp	23	0.456	0.49	101 bp	23
Gibbons et al., 2017	SRR5237999	freshwater	0ppt	NA	Trout Lake	Canada	0.748	12.7	0.474	10.8	0.463	0.5	101 bp	18.1	0.43	0.5	101 bp	18.1
Gibbons et al., 2017	SRR5238000	freshwater	0ppt	NA	Trout Lake	Canada	0.699	12.7	0.369	10.4	0.48	0.5	101 bp	19	0.455	0.5	101 bp	19
Gibbons et al., 2017	SRR5238006	freshwater	30ppt	NA	Trout Lake	Canada	0.735	13.3	0.479	11.2	0.458	0.5	101 bp	19	0.429	0.5	101 bp	19
Gibbons et al., 2017	SRR5238007	freshwater	30ppt	NA	Trout Lake	Canada	0.711	12.5	0.437	10.6	0.465	0.51	101 bp	18.7	0.444	0.5	101 bp	18.7
Gibbons et al., 2017	SRR5238008	freshwater	30ppt	NA	Trout Lake	Canada	0.741	14.8	0.454	12.5	0.48	0.5	101 bp	21.4	0.44	0.5	101 bp	21.4
Gibbons et al., 2017	SRR5238009	freshwater	30ppt	NA	Trout Lake	Canada	0.712	11.3	0.441	9.7	0.473	0.5	101 bp	16.8	0.436	0.5	101 bp	16.8
Gibbons et al., 2017	SRR5238010	freshwater	30ppt	NA	Trout Lake	Canada	0.735	11.1	0.471	9.4	0.457	0.5	101 bp	15.9	0.428	0.49	101 bp	15.9
Gibbons et al., 2017	SRR5238001	marine	0ppt	NA	Oyster Lagoon	Canada	0.708	11.1	0.405	9.1	0.469	0.49	101 bp	16.9	0.429	0.49	101 bp	16.9
Gibbons et al., 2017	SRR5238002	marine	0ppt	NA	Oyster Lagoon	Canada	0.685	11	0.393	9.2	0.484	0.5	101 bp	17.2	0.441	0.49	101 bp	17.2
Gibbons et al., 2017	SRR5238003	marine	0ppt	NA	Oyster Lagoon	Canada	0.698	10.9	0.418	9.1	0.454	0.5	101 bp	16.7	0.41	0.5	101 bp	16.7
Gibbons et al., 2017	SRR5238004	marine	0ppt	NA	Oyster Lagoon	Canada	0.737	9.8	0.511	8.3	0.433	0.5	101 bp	14.3	0.39	0.49	101 bp	14.3
Gibbons et al., 2017	SRR5238005	marine	0ppt	NA	Oyster Lagoon	Canada	0.703	11.4	0.446	9.6	0.465	0.5	101 bp	17.1	0.434	0.49	101 bp	17.1
Gibbons et al., 2017	SRR5238011	marine	30ppt	NA	Oyster Lagoon	Canada	0.727	12.4	0.441	10.3	0.446	0.5	101 bp	18.4	0.414	0.5	101 bp	18.4
Gibbons et al., 2017	SRR5238012	marine	30ppt	NA	Oyster Lagoon	Canada	0.709	15.1	0.415	12.5	0.478	0.5	101 bp	22.5	0.447	0.5	101 bp	22.5
Gibbons et al., 2017	SRR5238013	marine	30ppt	NA	Oyster Lagoon	Canada	0.708	13.5	0.424	11.4	0.489	0.51	101 bp	20.7	0.442	0.5	101 bp	20.7
Gibbons et al., 2017	SRR5238014	marine	30ppt	NA	Oyster Lagoon	Canada	0.687	10.5	0.479	9.1	0.446	0.51	101 bp	16.4	0.383	0.51	101 bp	16.4
Gibbons et al., 2017	SRR5238015	marine	30ppt	NA	Oyster Lagoon	Canada	0.718	12	0.455	10.3	0.463	0.51	101 bp	17.8	0.428	0.5	101 bp	17.8
Verta and Jones., 2019	SRR8868248	freshwater	common garden at 3.5 ppt	male	Little Campbell River	Canada	0.876	40.9	0.734	36.2	0.679	0.49	145 bp	48.3	0.636	0.5	145 bp	48.3
Verta and Jones., 2019	SRR8868250	freshwater	common garden at 3.5 ppt	female	Little Campbell River	Canada	0.902	50.2	0.755	44.8	0.66	0.49	145 bp	57.8	0.599	0.5	145 bp	57.8
Verta and Jones., 2019	SRR8868252	freshwater	common garden at 3.5 ppt	female	Little Campbell River	Canada	0.9	50.4	0.755	45	0.659	0.49	145 bp	57.9	0.605	0.5	145 bp	57.9
Verta and Jones., 2019	SRR8868254	freshwater	common garden at 3.5 ppt	male	Little Campbell River	Canada	0.904	61.8	0.758	55.3	0.672	0.5	146 bp	70.9	0.615	0.5	146 bp	70.9
Verta and Jones., 2019	SRR8868247	marine	common garden at 3.5 ppt	female	Little Campbell River	Canada	0.897	76.2	0.747	67.5	0.708	0.49	145 bp	88.3	0.659	0.5	145 bp	88.3
Verta and Jones., 2019	SRR8868249	marine	common garden at 3.5 ppt	male	Little Campbell River	Canada	0.905	61.7	0.756	55.2	0.673	0.5	145 bp	70.9	0.608	0.5	145 bp	70.9
Verta and Jones., 2019	SRR8868251	marine	common garden at 3.5 ppt	male	Little Campbell River	Canada	0.906	48.5	0.758	43.5	0.67	0.5	145 bp	55.3	0.615	0.5	145 bp	55.3
Verta and Jones., 2019	SRR8868253	marine	common garden at 3.5 ppt	female	Little Campbell River	Canada	0.908	39.9	0.757	35.7	0.629	0.5	145 bp	45.6	0.575	0.5	145 bp	45.6

## Sheet: Table S2a DEGsBackground
Table S2a - Genes found to be expressed in our data and tested for DE between ecotypes. DEGs are genes with an FDR < 0.05
GeneID	Chr	Start	End	Strand	Length	logFC	logCPM	F	PValue	FDR	AbslogFC	PacificSnpFdrAvg	GlobalSnpFdrAvg	PacificEcoPeakOverlapID	GlobalEcoPeakOverlapID	QTLOverlapID
gene-aaas	chrXII	3642113	3647191	-	1833	0.1175	4.58252	1.94742	0.174139	0.434125	0.1175	0.794012	0.79229	NA	NA	300
gene-aacs	chrXIII	16884885	16910275	+	4038	0.0228172	6.46882	0.011977	0.913656	0.966163	0.0228172	0.796692	0.893147	NA	NA	119
gene-aadac	chrI	10798584	10807016	+	4113	-2.16552	4.07213	9.91305	0.00396487	0.0431329	2.16552	0.261495	0.50405	4	NA	2
gene-aadat	chrVII	2994798	2999790	-	1812	-0.379581	4.11389	6.93315	0.0137766	0.0979431	0.379581	0.840674	0.874445	NA	NA	42
gene-aagab	chrXIX	17745004	17747654	+	1519	0.0366731	4.13144	0.213116	0.648002	0.838934	0.0366731	0.797949	0.925524	NA	NA	70
gene-aanat1	chrIX	5983604	5987195	+	2191	-0.302131	0.928263	3.24548	0.082701	0.288184	0.302131	0.758167	0.749996	NA	NA	48
gene-aanat2	chrXI	14459979	14463057	-	2771	-0.259347	0.24317	1.47678	0.234708	0.512806	0.259347	0.835644	0.88448	NA	NA	174
gene-aar2	chrXII	1037309	1039382	-	1645	0.0613126	4.65059	0.762385	0.390216	0.660171	0.0613126	0.767404	0.86972	NA	NA	300
gene-aars1	chrXIX	2377479	2386067	-	3623	-0.100818	6.66144	0.613809	0.440117	0.702234	0.100818	0.69395	0.809287	NA	NA	103
gene-aars2	chrIX	20450812	20469000	+	3529	-0.0533286	5.00035	0.472694	0.497563	0.745898	0.0533286	0.773824	0.884579	NA	NA	NA
gene-aarsd1	chrV	14100103	14103029	+	1863	-0.0292668	4.37857	0.0890567	0.767645	0.900306	0.0292668	0.795929	0.767043	NA	NA	113
gene-aasdh	chrVIII	19996388	20002073	-	3914	0.147247	4.04921	3.05018	0.0919979	0.305403	0.147247	0.857461	0.885508	NA	NA	NA
gene-aasdhppt	chrI	7189416	7197240	+	3163	-0.165687	3.35918	1.04153	0.316446	0.595507	0.165687	0.828591	0.859556	NA	NA	2
gene-aass	chrXIX	14749967	14766766	+	4908	0.135586	5.52885	2.35466	0.136444	0.381212	0.135586	0.715928	0.899576	NA	NA	70
gene-aatf	chrVIII	3277163	3279288	+	2126	-0.0924495	3.81945	0.210213	0.650238	0.840117	0.0924495	0.877335	0.82734	NA	NA	91
gene-aatka	chrXI	9452378	9477836	-	7329	-0.0417399	3.41214	0.0324906	0.858289	0.944735	0.0417399	0.367474	0.481496	91	41	118
gene-aatkb	chrV	14933888	14960033	+	7561	-0.146816	3.85992	0.379788	0.542833	0.77613	0.146816	0.781127	0.838907	NA	NA	113
gene-abat	chrXI	1050337	1068831	+	3470	-0.523478	5.10007	4.9319	0.0348681	0.173903	0.523478	0.793072	0.730772	NA	NA	298
gene-abca12	chrXVI	12253499	12305688	+	14364	-0.0751147	10.7236	0.176593	0.677615	0.855356	0.0751147	0.481128	0.425513	179	NA	43
gene-abca1b	chrIV	150263	177756	+	7914	-0.249967	5.83054	7.2001	0.0122467	0.0910344	0.249967	0.794977	0.858892	NA	NA	NA
gene-abca3b	chrXI	10565440	10587686	-	7483	-0.105842	7.40982	1.02321	0.320661	0.599144	0.105842	0.438736	0.776314	94	NA	118
gene-abca4a	chrXXI	6303312	6332404	+	8006	-0.631395	2.27188	8.58207	0.0067895	0.0614442	0.631395	0.336205	0.592417	186	NA	125
gene-abca5	chrV	14988182	15000228	-	5580	0.0038346	6.79802	0.00245395	0.960852	0.985729	0.0038346	0.851096	0.921137	NA	NA	113
gene-abca7	chrVIII	10792387	10814836	-	8781	-0.00793016	5.36515	0.00460304	0.946404	0.980847	0.00793016	0.193248	0.421594	196	86	77
gene-abcb10	chrII	14041445	14050469	-	4787	-0.0434981	5.65735	0.102025	0.75185	0.891873	0.0434981	0.45201	0.799379	NA	NA	NA
gene-abcb4	chrXX	8625907	8637534	+	4485	-0.567526	1.05485	2.71544	0.110871	0.338403	0.567526	0.596282	0.776906	NA	NA	53
gene-abcb6a	chrI	22479926	22487104	-	4045	0.379424	7.00482	1.72066	0.200594	0.469646	0.379424	0.781312	0.898321	NA	NA	135
gene-abcb6b	chrXVI	17709202	17728943	+	2178	0.664485	1.2071	6.2069	0.0191074	0.121057	0.664485	0.371839	0.718098	183	NA	301
gene-abcb7	chrIV	11998897	12021317	+	3427	0.367488	5.92834	21.6987	7.48855e-05	0.00270277	0.367488	0.252372	0.406785	51	16	24
gene-abcb8	chrIII	16970431	16975197	-	2727	0.310634	4.64376	11.8572	0.00187309	0.0257269	0.310634	0.859105	0.889282	NA	NA	NA
gene-abcb9	chrXIII	2956381	2963165	-	3559	0.106577	4.22367	0.65341	0.4259	0.6912	0.106577	0.774656	0.837391	NA	NA	NA
gene-abcc1	chrXI	184146	205100	+	5897	0.194608	6.17244	3.83239	0.0605891	0.241094	0.194608	0.797351	0.854614	NA	NA	NA
gene-abcc10	chrIX	19658415	19669131	+	5479	-0.113764	5.07229	1.49373	0.232109	0.510066	0.113764	0.826975	0.87531	NA	NA	NA
gene-abcc2	chrVI	10168260	10198400	+	6213	-0.350349	3.78863	3.53852	0.0706888	0.262613	0.350349	0.77375	0.850012	NA	NA	NA
gene-abcc3	chrV	3000058	3040818	+	6149	-0.210058	7.74621	3.43362	0.0747453	0.271813	0.210058	0.544521	0.815432	NA	NA	40
gene-abcc6a	chrIX	6533728	6556033	+	7238	0.0171146	2.19988	0.00518128	0.943143	0.979168	0.0171146	0.834394	0.857241	NA	NA	48
gene-abcc9	chrIV	33133438	33161315	-	7337	-0.47538	3.18661	3.93084	0.0575774	0.2342	0.47538	0.804511	0.85912	NA	NA	NA
gene-abcd4	chrXVIII	10269323	10276483	+	3061	0.0716271	4.14637	0.322618	0.574692	0.79623	0.0716271	0.802766	0.815919	NA	NA	5
gene-abce1	chrVII	778288	783884	-	2251	-0.0629321	5.95649	0.198323	0.659597	0.844486	0.0629321	0.802806	0.867202	NA	NA	65
gene-abcf1	chrX	3419	17306	-	2555	-0.0538453	6.23186	0.168563	0.684604	0.858869	0.0538453	0.83452	0.895671	NA	NA	NA
gene-abcf2b	chrXXI	14149925	14155082	+	2448	-0.308914	6.38241	1.23225	0.276707	0.558299	0.308914	0.772276	0.880673	NA	NA	94
gene-abcg2a	chrVII	860462	870952	+	2440	-0.103064	0.817593	0.087392	0.769761	0.901749	0.103064	0.804775	0.852409	NA	NA	65
gene-abhd10b	chrXXI	11592705	11595633	+	1337	-0.0449689	5.44538	0.388119	0.538472	0.774056	0.0449689	0.0534441	0.0631335	190	82	94
gene-abhd11	chrVII	21850665	21856701	-	2327	-0.0385614	4.70442	0.28258	0.599324	0.81168	0.0385614	0.132337	0.483704	131	NA	42
gene-abhd12	chrVI	18265081	18270549	-	1639	-0.157534	6.1431	1.7885	0.19217	0.459447	0.157534	0.80147	0.796697	NA	NA	299
gene-abhd13	chrXVI	8015789	8020696	-	3786	-0.0609441	4.91754	0.520626	0.476723	0.731803	0.0609441	0.701015	0.902071	NA	NA	43
gene-abhd14a	chrXVII	7596340	7599410	+	1918	0.374745	3.41487	11.079	0.00251227	0.0314751	0.374745	0.342992	0.739188	NA	NA	4
gene-abhd14b	chrXVII	8299055	8302402	+	1297	0.320281	3.95399	4.59466	0.041154	0.193132	0.320281	0.532243	0.779339	NA	NA	4
gene-abhd15a	chrI	8168715	8178818	-	3868	0.340112	3.6984	2.37763	0.134623	0.378417	0.340112	0.416832	0.579813	3	NA	2
gene-abhd16a	chrXX	8119163	8125971	-	2108	0.0753476	6.21721	2.15508	0.153553	0.40639	0.0753476	0.423598	0.808592	107	NA	53
gene-abhd17aa	chrIII	7596457	7603955	+	4155	-0.0783113	5.32195	1.7892	0.192085	0.459375	0.0783113	0.791736	0.739213	NA	NA	NA
gene-abhd17ab	chrVIII	16825684	16834282	+	4104	0.0813742	6.17512	0.484279	0.492386	0.742539	0.0813742	0.834003	0.83209	NA	NA	NA
gene-abhd17b	chrXIII	11790097	11801688	-	3304	-0.0898589	6.04577	0.411657	0.526493	0.766284	0.0898589	0.314841	0.814442	204	NA	68
gene-abhd17c	chrII	1220369	1238243	+	3374	-0.120081	4.79867	1.34962	0.255424	0.535627	0.120081	0.611373	0.515729	NA	10	NA
gene-abhd18	chrIV	19959706	19971587	+	2019	-0.607005	6.51406	40.5816	7.70523e-07	8.45954e-05	0.607005	0.199957	0.374394	56	24	45
gene-abhd3	chrIII	13601804	13608486	+	1771	0.49605	2.51676	4.28095	0.0481519	0.21124	0.49605	0.859598	0.817075	NA	NA	34
gene-abhd4	chrIII	4393005	4397517	-	2067	0.425576	4.88203	9.71285	0.00428303	0.0454529	0.425576	0.87755	0.894638	NA	NA	NA
gene-abhd5a	chrXX	17479236	17486383	-	1976	-0.00409381	3.78305	0.00254871	0.960105	0.985377	0.00409381	0.666308	0.802646	NA	NA	266
gene-abi1a	chrXXI	15084367	15111360	+	3090	-0.0203197	7.29168	0.078787	0.781069	0.907572	0.0203197	0.765756	0.834774	NA	NA	94
gene-abi2b	chrI	28489355	28499719	+	3642	-0.0859895	6.59484	1.30261	0.263671	0.544708	0.0859895	0.824092	0.872601	NA	NA	NA
gene-abi3b	chrV	13989070	13991484	-	1544	0.0711259	4.17793	0.189012	0.667165	0.848621	0.0711259	0.761388	0.801557	NA	NA	113
gene-abitram	chrX	10695406	10697234	-	967	-0.129833	3.00527	1.25158	0.273021	0.554868	0.129833	0.779091	0.936042	NA	NA	3
gene-abl1	chrXIV	6268473	6292373	-	5763	-0.0802553	6.91752	1.13279	0.296526	0.576795	0.0802553	0.79201	0.857911	NA	NA	44
gene-abl2	chrVIII	14974929	14997004	+	7339	0.138518	6.30246	0.428866	0.518038	0.760213	0.138518	0.723916	0.84982	NA	NA	77
gene-ablim1a	chrVI	2844950	2890077	+	4942	0.402583	2.65688	3.09637	0.0896958	0.30111	0.402583	0.845606	0.87543	NA	NA	NA
gene-ablim2	chrVII	11338067	11397446	+	5648	-0.721231	3.27799	5.25287	0.0298611	0.159024	0.721231	0.590662	0.640023	NA	NA	42
gene-ablim3	chrIV	14197387	14233815	+	3592	0.577683	4.76853	2.61422	0.117474	0.34963	0.577683	0.614277	0.747698	51	NA	41
gene-abr	chrVII	17729719	17814148	-	4798	0.132443	6.02604	2.00032	0.168596	0.426487	0.132443	0.286275	0.540884	129	58	42
gene-abracl	chrXVIII	6459614	6462930	-	1753	0.227893	7.36166	6.62705	0.0157932	0.10692	0.227893	0.904795	0.882497	NA	NA	NA
gene-abraxas2	chrVI	13258259	13266890	-	4082	0.0848358	6.36624	1.52095	0.228013	0.504853	0.0848358	0.761744	0.845912	NA	NA	NA
gene-abt1	chrXII	348547	352109	+	2098	-0.0748613	3.94284	0.242832	0.626117	0.826165	0.0748613	0.919518	0.780272	NA	NA	NA
gene-abtb1	chrXII	1478338	1483378	-	3108	0.235275	6.63907	2.64993	0.115068	0.346118	0.235275	0.849304	0.836165	NA	NA	300
gene-acaa1	chrIX	18817728	18821363	+	1804	-0.374836	4.83381	16.3181	0.000393427	0.00863795	0.374836	0.743502	0.839556	NA	NA	NA
gene-acaa2	chrXIII	1509616	1513549	+	1781	0.384619	5.41357	9.22109	0.00522138	0.051804	0.384619	0.656867	0.924505	NA	NA	NA
gene-acaca	chrVII	18926712	18954242	-	8968	-0.292333	7.83895	5.75085	0.0235935	0.138056	0.292333	0.173247	0.591824	129	NA	42
gene-acacb	chrXIII	9179213	9197947	-	8388	0.15073	5.80481	2.27708	0.142813	0.391018	0.15073	0.107509	0.418124	202	NA	68
gene-acad11	chrXXI	12834354	12846939	-	2517	0.024163	4.29701	0.0409771	0.841086	0.938304	0.024163	0.777027	0.847916	NA	NA	94
gene-acad8	chrI	11508651	11512499	-	1757	0.299109	4.88002	15.8917	0.000453031	0.00947391	0.299109	0.737223	0.775645	NA	NA	2
gene-acad9	chrXVII	17279802	17287076	-	2070	0.0945702	6.35277	1.07516	0.3089	0.587076	0.0945702	0.795759	0.764349	NA	NA	4
gene-acadm	chrIII	10642510	10648874	+	2125	0.194782	7.50985	6.01078	0.0209099	0.12843	0.194782	0.723539	0.826586	NA	NA	NA
gene-acadsb	chrV	9723055	9726521	-	1558	0.124367	5.09493	5.4802	0.0267972	0.149313	0.124367	0.679881	0.739324	NA	NA	40
gene-acadvl	chrVII	4607780	4615631	-	3056	0.217872	7.44143	4.98593	0.0339638	0.171806	0.217872	0.638959	0.759405	NA	NA	42
gene-acana	chrII	21803811	21818016	+	7087	-0.275539	4.52211	1.34305	0.256557	0.537193	0.275539	0.72252	0.812164	NA	NA	NA
gene-acap1	chrVII	4691126	4704272	+	2956	0.109754	7.01478	1.4622	0.236973	0.514063	0.109754	0.808453	0.869289	NA	NA	42
gene-acap3a	chrXII	5904346	5950430	+	3536	0.119159	3.97856	0.823081	0.372237	0.645191	0.119159	0.764089	0.844882	NA	NA	57
gene-acap3b	chrXVII	12421420	12474607	+	5432	0.201444	5.82915	3.42851	0.0749497	0.272171	0.201444	0.691732	0.915231	NA	NA	4
gene-acat1	chrVII	15661500	15667224	+	1617	-0.458112	6.21778	32.4302	4.60061e-06	0.000336732	0.458112	0.289153	0.719953	129	NA	10
gene-acat2	chrXVIII	8708220	8711819	+	1701	0.353797	4.5122	6.45292	0.0170833	0.112816	0.353797	0.85086	0.842482	NA	NA	5
gene-acbd3	chrXVIII	11488895	11495717	+	3771	-0.0201754	7.16746	0.0273869	0.869781	0.949244	0.0201754	0.790447	0.866555	NA	NA	5
gene-acbd4	chrV	2077662	2083205	+	2554	-0.0548771	5.6802	0.700402	0.409932	0.676918	0.0548771	0.819409	0.826511	NA	NA	NA
gene-acbd5a	chrXXI	15077541	15083112	-	3069	0.169724	5.90338	4.1369	0.0518029	0.220757	0.169724	0.827362	0.900813	NA	NA	94
gene-acbd6	chrVIII	14775536	14800837	+	2163	0.101541	4.86112	2.68572	0.112753	0.341487	0.101541	0.812014	0.875401	NA	NA	77
gene-acbd7	chrXX	8655772	8657596	-	788	-0.744871	3.05772	6.9253	0.0138246	0.0980891	0.744871	0.732648	0.961617	NA	NA	53
gene-acd	chrXIX	1712740	1716009	+	2732	0.0255472	3.57006	0.0500676	0.824615	0.92868	0.0255472	0.835021	0.862454	NA	NA	NA
gene-ace	chrV	13991017	14007898	+	4448	-0.307284	5.86506	1.33387	0.258185	0.538863	0.307284	0.809576	0.822784	NA	NA	113
gene-acer1	chrVIII	9788797	9792835	-	1884	-0.152827	4.9468	1.12664	0.297815	0.577875	0.152827	0.0762124	0.344863	196	NA	77
gene-acer2	chrIX	13446012	13454810	+	3358	-0.0457428	4.5701	0.110352	0.742287	0.887723	0.0457428	0.10018	0.470806	69	30	48
gene-acer3	chrVII	14793106	14801577	-	2803	-0.52489	5.974	11.1565	0.0024391	0.0309769	0.52489	0.22271	0.479719	129	NA	42
gene-ache	chrVII	12840020	12865846	-	6850	-1.24126	2.36856	20.3343	0.00011183	0.00358889	1.24126	0.121935	0.41194	128	55	42
gene-acin1a	chrIII	2798957	2812156	+	5923	0.00157295	8.55565	0.00046151	0.983017	0.993908	0.00157295	0.902096	0.853599	NA	NA	NA
gene-acin1b	chrVII	3452448	3467490	+	2532	0.0718161	6.99196	0.468286	0.499558	0.747752	0.0718161	0.758416	0.862956	NA	NA	42
gene-ackr4a	chrIII	12601982	12605176	-	3184	0.00209261	4.02469	0.000211171	0.988512	0.995671	0.00209261	0.782869	0.884848	NA	NA	NA
gene-ackr4b	chrXXI	12837641	12841827	+	2637	-0.134116	4.14669	0.8356	0.36868	0.641909	0.134116	0.658684	0.835247	NA	NA	94
gene-aclya	chrXI	6756767	6772776	+	4687	-0.222381	6.01122	0.673477	0.418991	0.685017	0.222381	0.32192	0.61697	90	39	118
gene-aclyb	chrV	11127505	11140426	+	4576	0.0616302	7.50207	0.143555	0.707709	0.871413	0.0616302	0.773909	0.870103	19	NA	40
gene-aco1	chrVII	11189924	11216343	+	3349	-0.0729608	5.75505	0.749547	0.394182	0.664539	0.0729608	0.60364	0.752834	NA	NA	42
gene-aco2	chrV	5088547	5095837	+	3552	-0.051723	5.38838	0.0557973	0.815033	0.923373	0.051723	0.823301	0.869128	NA	NA	40
gene-acod1	chrXVI	2493692	2497047	-	2227	0.602814	4.17068	6.14504	0.0196568	0.123436	0.602814	0.859662	0.896654	NA	NA	43
gene-acot11b	chrVIII	16554833	16562440	-	2627	0.0755421	3.09931	0.278585	0.601904	0.812754	0.0755421	0.823	0.868797	NA	NA	77
gene-acot13	chrX	9177172	9178245	+	784	0.0248292	3.20312	0.0646222	0.801243	0.917508	0.0248292	0.838814	0.785355	NA	NA	3
gene-acot20	chrXVIII	6687292	6690893	+	3017	0.2049	3.54748	2.25274	0.144882	0.393941	0.2049	0.93951	0.681047	NA	NA	30
gene-acot7	chrXII	12935100	12971784	-	2068	0.595357	6.96348	22.828	5.42216e-05	0.00213913	0.595357	0.676979	0.845288	NA	NA	57
gene-acot8	chrXVII	16535228	16539254	-	2077	-0.120885	3.42831	1.09404	0.304772	0.583489	0.120885	0.820165	0.800973	NA	NA	4
gene-acot9.1	chrXXI	16942276	16948797	+	1849	-0.13065	6.01524	2.27142	0.14329	0.391748	0.13065	0.781164	0.833552	NA	NA	NA
gene-acox1	chrIX	6005769	6018532	-	4370	-0.104886	6.78431	2.55949	0.12117	0.356127	0.104886	0.709865	0.881071	NA	NA	48
gene-acox3	chrVII	12646316	12660368	-	3305	0.566629	4.60593	23.6196	4.34415e-05	0.00180655	0.566629	0.374887	0.576409	128	55	42
gene-acp1	chrXVIII	11625043	11633409	+	912	-0.123919	5.41592	2.25991	0.144268	0.393134	0.123919	0.876587	0.685549	NA	NA	5
gene-acp2	chrI	27035433	27041729	+	2454	-0.0532627	5.62347	0.681311	0.416307	0.68303	0.0532627	0.755228	0.795534	NA	NA	135
gene-acp5a	chrIX	6740778	6745594	-	3110	0.464133	5.29462	5.31487	0.0289888	0.15662	0.464133	0.806724	0.895446	NA	NA	48
gene-acp6	chrXVI	8393290	8398746	+	2499	-0.140021	5.18347	1.80391	0.190326	0.457139	0.140021	0.842749	0.846272	NA	NA	43
gene-acp7	chrXV	2642585	2655709	-	3483	0.0635044	5.65067	0.396341	0.534231	0.771615	0.0635044	0.814903	0.844773	NA	NA	NA
gene-acsbg2	chrVIII	9755500	9767408	+	3959	0.107112	6.56234	0.771235	0.387516	0.657604	0.107112	0.178601	0.589713	196	NA	77
gene-acsf2	chrV	6053611	6069902	+	2778	-0.754513	3.10105	9.75754	0.00420731	0.0448637	0.754513	0.471724	0.625655	16	NA	40
gene-acsf3	chrII	8823684	8851812	+	3745	0.0563562	2.66261	0.0961388	0.758873	0.895748	0.0563562	0.691223	0.845415	NA	NA	NA
gene-acsl1a	chrIX	13628544	13642982	+	3481	-0.0191168	7.98288	0.017309	0.896296	0.959508	0.0191168	0.0248266	0.173035	69	30	48
gene-acsl2	chrXIII	11979972	11991236	-	3026	-0.357781	4.0497	2.7281	0.11008	0.337473	0.357781	0.431762	0.763193	204	NA	68
gene-acsl3b	chrIII	2731938	2741688	+	4715	-0.0491124	6.08816	0.267202	0.609387	0.816233	0.0491124	0.770156	0.893188	NA	NA	NA
gene-acsl4a	chrIV	15041900	15049837	+	3558	-0.184623	5.78603	2.21056	0.148554	0.39927	0.184623	0.206486	0.282363	51	20	41
gene-acsl6	chrVII	29788842	29812952	+	3813	0.000347202	3.96574	9.18526e-06	0.997604	0.998989	0.000347202	0.784488	0.873199	NA	NA	100
gene-acss1	chrXVIII	10274918	10283548	-	3064	0.3614	4.33474	8.91829	0.00590886	0.0563147	0.3614	0.793126	0.830513	NA	NA	5
gene-acss1a	chrVI	18823779	18825413	-	902	-0.483971	1.69219	4.90035	0.0354085	0.175444	0.483971	0.781184	0.919558	NA	NA	NA
gene-acss2	chrXII	8136861	8152047	+	4370	0.212495	6.74472	7.96308	0.00880838	0.0731315	0.212495	0.236507	0.430225	144	NA	27
gene-acss2l	chrIII	11120966	11129736	-	2692	-0.29492	1.35389	0.546668	0.466007	0.722975	0.29492	0.73951	0.773467	NA	NA	NA
gene-acss3	chrIV	32101725	32117574	-	2589	0.106895	1.71886	0.116404	0.735586	0.885913	0.106895	0.772786	0.840613	NA	NA	NA
gene-acta1b	chrII	14033616	14037600	-	1634	-0.474979	9.45233	1.09561	0.304464	0.583342	0.474979	0.537699	0.871129	NA	NA	NA
gene-acta2	chrV	15090705	15092872	+	1528	0.281759	5.20646	2.85867	0.102296	0.324671	0.281759	0.429851	0.831093	NA	NA	113
gene-actb1	chrIX	17695569	17699044	-	1761	-0.235462	9.06487	2.23594	0.146331	0.395765	0.235462	0.662784	0.781833	NA	NA	48
gene-actb2	chrXI	5604220	5608316	-	1926	-0.15294	12.2344	2.73133	0.109879	0.337071	0.15294	0.635721	0.841719	NA	NA	118
gene-actl6a	chrVIII	13836611	13844014	+	1964	0.0165566	4.96591	0.0329708	0.857258	0.944223	0.0165566	0.798485	0.927067	NA	NA	77
gene-actn1	chrXV	12293679	12333174	+	3570	-0.150563	7.04456	1.2903	0.265889	0.547459	0.150563	0.815763	0.855887	NA	NA	NA
gene-actn2b	chrVI	14009859	14025991	-	3902	-2.15006	4.96918	12.426	0.00152334	0.0222747	2.15006	0.820155	0.885255	NA	NA	NA
gene-actn3b	chrVII	2836353	2850235	-	3144	0.137812	7.01236	0.123864	0.727599	0.881656	0.137812	0.795889	0.855742	NA	NA	65
gene-actr10	chrXVIII	14396781	14402016	-	1770	0.0416987	5.59954	0.582662	0.451832	0.711292	0.0416987	0.816044	0.862665	NA	NA	5
gene-actr1b	chrXIV	129135	135111	+	1854	-0.142692	6.34629	2.18851	0.150517	0.401828	0.142692	0.774286	0.908444	NA	NA	NA
gene-actr2a	chrIX	18960926	18966005	-	1406	0.0105865	6.03346	0.00364876	0.952274	0.98321	0.0105865	0.792463	0.831826	NA	NA	NA
gene-actr5	chrXII	13272095	13276891	-	2689	-0.110938	4.11124	1.29101	0.265761	0.547368	0.110938	0.817931	0.826981	NA	NA	57
gene-actr6	chrXIX	15347546	15352271	-	1968	0.147459	3.67239	2.97437	0.0959252	0.312746	0.147459	0.715723	0.918354	NA	NA	70
gene-actr8	chrXII	13506281	13510951	+	2688	0.158141	4.60008	2.84	0.103369	0.326214	0.158141	0.816369	0.846347	NA	NA	57
gene-acvr1ba	chrXII	9708543	9720897	-	3522	0.251128	6.8789	4.15582	0.0513062	0.219723	0.251128	0.309992	0.714833	144	NA	57
gene-acvr1l	chrXV	8657493	8665210	-	2732	-0.0149745	5.54132	0.0916068	0.764444	0.898559	0.0149745	0.838133	0.895766	NA	NA	245
gene-acvr2ab	chrI	28596981	28626323	-	6443	0.108842	7.27308	0.803817	0.377811	0.649731	0.108842	0.807213	0.836032	NA	NA	NA
gene-acvrl1	chrXII	9723219	9733445	-	3614	0.0735407	6.75897	0.291883	0.593407	0.808475	0.0735407	0.357115	0.706378	144	NA	57
gene-acyp1	chrXV	5085165	5086319	-	606	0.189325	1.77719	0.967357	0.333996	0.610954	0.189325	0.897619	0.981515	NA	NA	NA
gene-ada	chrXII	5673056	5683167	-	1951	0.0427152	6.61551	0.183041	0.672136	0.851808	0.0427152	0.576888	0.880002	NA	NA	57
gene-ada2a	chrXIX	5601169	5606100	-	2409	-0.176285	5.53163	0.608444	0.4421	0.703895	0.176285	0.237414	0.470334	160	NA	70
gene-adal	chrXIX	13237747	13240748	-	1358	0.123641	4.1707	0.975052	0.332114	0.608678	0.123641	0.858259	0.914357	NA	NA	70
gene-adam10a	chrII	11692581	11709528	+	4830	-0.014093	7.5607	0.016094	0.899982	0.960298	0.014093	0.602626	0.833668	39	NA	NA
gene-adam11	chrV	11158468	11174270	-	5009	0.0329961	3.94653	0.0107957	0.918009	0.968623	0.0329961	0.730697	0.845057	19	NA	40
gene-adam12b	chrVI	13106056	13165566	+	4916	-1.05419	1.49978	20.0019	0.000123542	0.00383922	1.05419	0.805006	0.861268	NA	NA	NA
gene-adam15	chrXX	1261	11947	+	3030	-0.344722	4.49294	4.11753	0.0523171	0.221816	0.344722	0.865369	0.870597	NA	NA	NA
gene-adam17a	chrXV	6427044	6438785	+	3714	-0.238117	6.4909	7.65775	0.0100381	0.0796182	0.238117	0.810039	0.883309	NA	NA	NA
gene-adam19a	chrVII	11944109	12077240	-	3670	0.134638	4.54401	0.588855	0.449463	0.709761	0.134638	0.359437	0.702206	128	NA	42
gene-adam19b	chrIV	14013523	14029937	-	4321	-0.873588	3.27373	36.1104	1.99344e-06	0.000173263	0.873588	0.483024	0.661564	51	18	41
gene-adam22	chrXX	6042254	6084221	+	5676	3.64439	2.72219	91.1359	3.4892e-10	1.66365e-07	3.64439	0.545064	0.797872	107	NA	1
gene-adam8a	chrVI	9598581	9606475	-	3560	0.606474	3.20282	2.75321	0.108531	0.335278	0.606474	0.675918	0.696084	85	NA	NA
gene-adamts1	chrI	22790920	22796822	-	4352	-0.469221	5.01951	2.92913	0.0984	0.317621	0.469221	0.890978	0.834272	NA	NA	135
gene-adamts10	chrVIII	9809741	9845347	-	6310	-0.148555	3.52168	0.334015	0.568052	0.792112	0.148555	0.126709	0.36583	196	NA	77
gene-adamts12	chrXIII	1865739	1892827	+	6814	-0.336616	5.84327	2.4698	0.127598	0.366877	0.336616	0.792401	0.840327	NA	NA	NA
gene-adamts15a	chrVII	20801743	20813873	+	5234	-0.531744	3.52551	5.38069	0.0280934	0.153612	0.531744	0.368778	0.44759	130	60	42
gene-adamts17	chrII	132120	198280	+	5727	0.0831894	2.54109	0.112343	0.740059	0.886927	0.0831894	0.786258	0.880667	31	NA	NA
gene-adamts18	chrII	3477914	3523836	-	4774	-0.37409	2.56282	2.48795	0.126265	0.364427	0.37409	0.775525	0.836388	NA	NA	NA
gene-adamts3	chrXIII	18988711	19047977	+	4821	-0.145957	3.05217	0.494202	0.488025	0.739387	0.145957	0.770024	0.836468	NA	NA	119
gene-adamts6	chrXIV	1069928	1107372	+	4710	-0.312459	1.46461	2.71672	0.110791	0.338403	0.312459	0.809943	0.872398	NA	NA	141
gene-adamtsl4	chrXX	6758565	6784899	+	6111	-0.436328	5.36787	6.37644	0.0176861	0.115201	0.436328	0.272798	0.539908	107	NA	1
gene-adamtsl5	chrII	22488628	22505339	-	3362	-0.0781416	4.26476	0.124341	0.727088	0.881293	0.0781416	0.766827	0.878594	NA	NA	NA
gene-adap2	chrXI	12353220	12356687	-	1699	0.172505	6.0559	2.00629	0.167983	0.425581	0.172505	0.769951	0.676669	NA	NA	118
gene-adar	chrXX	6521416	6533479	+	6378	0.188046	5.92268	3.6424	0.066916	0.254581	0.188046	0.570346	0.782046	107	NA	1
gene-adarb1b	chrXVI	4340400	4450292	+	4511	0.0283132	4.63019	0.0347182	0.853568	0.942086	0.0283132	0.81542	0.844873	NA	NA	43
gene-adat1	chrXIX	807220	810493	-	2180	-0.00564586	4.37199	0.00237445	0.961491	0.986012	0.00564586	0.787002	0.870755	NA	NA	NA
gene-adat2	chrXVIII	12780159	12784127	-	1411	0.245452	2.61291	4.09691	0.0528707	0.22303	0.245452	0.849623	0.88333	NA	NA	5
gene-adat3	chrXVI	6356931	6360578	-	1588	0.119527	1.90589	0.699632	0.410186	0.676936	0.119527	0.524842	0.779338	172	NA	43
gene-adck1	chrXV	16909475	16950213	+	2113	-0.0479031	4.03708	0.228618	0.636366	0.832314	0.0479031	0.782495	0.832474	NA	NA	NA
gene-adck2	chrXIX	19389995	19394247	-	3080	0.00477949	3.65463	0.00244358	0.960935	0.985729	0.00477949	0.763409	0.887242	NA	NA	70
gene-adck5	chrX	15156477	15163406	+	4377	-0.416129	3.73671	10.2057	0.00352341	0.0397288	0.416129	0.79157	0.874527	NA	NA	3
gene-adcy3a	chrXX	18775323	18808897	-	5357	-0.117908	5.10917	1.64193	0.210863	0.482236	0.117908	0.815678	0.872856	NA	NA	NA
gene-adcy5	chrXVI	18524713	18538337	+	4183	-0.0279047	2.27479	0.0149147	0.903696	0.961791	0.0279047	0.8138	0.846387	NA	NA	NA
gene-adcy7	chrII	18359323	18397582	-	5252	0.0552276	6.15631	0.274764	0.604394	0.813791	0.0552276	0.813124	0.863963	NA	NA	NA
gene-adcy9	chrIX	7826772	7856477	+	9713	0.242213	6.29642	4.70284	0.03901	0.186586	0.242213	0.806287	0.890265	NA	NA	48
gene-add1	chrXIV	4649840	4669032	+	4812	0.0213957	6.78986	0.0347989	0.8534	0.942086	0.0213957	0.802605	0.846988	NA	NA	44
gene-add2	chrXIII	16039540	16052781	+	2629	1.01811	4.21796	17.2464	0.000290911	0.00700672	1.01811	0.813184	0.763092	NA	NA	68
gene-add3a	chrIX	8057552	8121868	+	5059	-0.248807	6.24079	3.95166	0.0569624	0.233331	0.248807	0.633277	0.824508	64	NA	48
gene-add3b	chrVI	12775953	12793090	+	2712	-0.0494455	3.58879	0.180311	0.674441	0.853433	0.0494455	0.77271	0.861169	NA	NA	NA
gene-adgb	chrXVIII	12115011	12145283	-	6085	-0.260338	0.777484	1.18227	0.286423	0.566856	0.260338	0.811738	0.880612	NA	NA	5
gene-adgra1a	chrV	2204412	2219194	+	5784	-0.214063	2.05527	0.613911	0.440079	0.702234	0.214063	0.726276	0.853108	NA	NA	NA
gene-adgra2	chrXIII	12176032	12207266	-	5320	0.473414	4.19617	6.03745	0.0206541	0.127825	0.473414	0.476005	0.806431	204	NA	68
gene-adgra3	chrVII	6697952	6720598	-	5051	0.230684	5.14949	5.5095	0.0264282	0.147799	0.230684	0.611425	0.788988	125	NA	42
gene-adgrb1a	chrXX	20062792	20178471	+	6879	0.0825122	0.633475	0.0781493	0.781933	0.907876	0.0825122	0.804706	0.861554	NA	NA	NA
gene-adgrd1	chrXIII	14183429	14216879	+	4613	-0.330345	4.79113	2.5872	0.119261	0.35308	0.330345	0.851493	0.89743	NA	NA	68
gene-adgrf3a	chrXV	11800754	11807945	-	3677	0.316337	5.44943	1.6775	0.206148	0.475955	0.316337	0.585088	0.751592	NA	NA	NA
gene-adgrf3b	chrXVIII	891489	905302	+	3881	-0.619626	4.56025	10.2087	0.00351925	0.0397087	0.619626	0.330458	0.500208	211	NA	NA
gene-adgrg1	chrII	2877261	2890765	-	3381	0.197141	5.39398	4.98476	0.033983	0.171851	0.197141	0.773828	0.866639	NA	NA	NA
gene-adgrg6	chrXVIII	15800133	15824099	-	4359	-0.433224	3.24437	4.36963	0.0460476	0.206095	0.433224	0.778537	0.840213	NA	NA	NA
gene-adgrl1a	chrXI	8745409	8825994	+	6866	-0.205292	0.452138	0.443592	0.510996	0.756253	0.205292	0.451876	0.717953	91	NA	118
gene-adgrl2a	chrVIII	13354339	13441796	+	7391	0.133001	5.44264	0.941446	0.340444	0.616936	0.133001	0.580728	0.719461	NA	NA	77
gene-adgrl3.1	chrIX	119016	216597	-	7035	-0.309742	2.14259	1.76663	0.194826	0.462649	0.309742	0.816057	0.865531	NA	NA	NA
gene-adgrl4	chrVIII	13252288	13264806	-	3380	-0.0443927	3.32284	0.0996259	0.754685	0.893331	0.0443927	0.701876	0.787818	NA	NA	77
gene-adgrv1	chrXIII	11377415	11467515	-	19391	-0.125868	1.69647	0.605802	0.443082	0.704787	0.125868	0.421587	0.602716	204	89	68
gene-adhfe1	chrIII	17496998	17505591	-	2429	0.0188527	4.78287	0.0196944	0.889427	0.956425	0.0188527	0.781444	0.850075	NA	NA	NA
gene-adi1	chrXV	15186151	15187615	+	904	0.402416	4.09478	6.51729	0.0165934	0.110764	0.402416	0.659302	0.858208	NA	NA	NA
gene-adipor1a	chrXVII	10993167	10998683	+	2793	0.102899	7.00753	2.74755	0.108878	0.335825	0.102899	0.824876	0.952763	NA	NA	4
gene-adipor2	chrIV	28860495	28880882	-	3398	-0.266329	8.65505	6.77513	0.01478	0.102577	0.266329	0.623494	0.703155	59	28	45
gene-adm2a	chrIV	21593478	21605431	+	3600	-1.46575	1.91004	10.6282	0.00298801	0.0354903	1.46575	0.17565	0.389984	56	26	45
gene-adma	chrII	10587217	10589711	+	1612	-0.481128	3.43512	7.87766	0.00913495	0.0748008	0.481128	0.634841	0.900834	38	NA	NA
gene-adnp2b	chrX	9896948	9903114	+	4516	0.024982	4.64861	0.0999362	0.754316	0.893084	0.024982	0.765201	0.939184	NA	NA	3
gene-adnpa	chrXVII	16159977	16164247	+	3743	-0.0179004	4.86664	0.0787034	0.781182	0.907572	0.0179004	0.829344	0.86163	NA	NA	4
gene-adnpb	chrXII	17186548	17196215	-	4765	0.0450861	4.79064	0.310592	0.581868	0.80052	0.0450861	0.775696	0.84671	NA	NA	57
gene-adoa	chrV	2461045	2463922	+	2209	-0.20057	2.98369	2.04264	0.164314	0.420833	0.20057	0.849447	0.874808	NA	NA	NA
gene-adora1b	chrXII	10664740	10676143	+	9740	-0.183271	1.15203	0.676633	0.417892	0.684173	0.183271	0.44676	0.58985	145	NA	57
gene-adora2aa	chrXIII	16294535	16297646	-	2275	-0.864534	1.21879	12.3386	0.0015675	0.0227699	0.864534	0.845767	0.879295	NA	NA	119
gene-adora2b	chrVII	17660265	17669909	-	3567	-0.920321	1.9353	18.6511	0.000186669	0.00503284	0.920321	0.194412	0.326819	129	58	42
gene-adpgk	chrXIX	15938336	15943224	+	3012	-0.0206171	4.50361	0.0390612	0.844795	0.938817	0.0206171	0.6051	0.722248	NA	NA	70
gene-adpgk2	chrII	14152789	14159156	-	3727	0.130058	6.5235	2.16437	0.152702	0.405309	0.130058	0.613271	0.721425	NA	NA	NA
gene-adprh	chrV	12480817	12485020	-	1590	0.214174	2.91997	0.425471	0.519687	0.761263	0.214174	0.775947	0.871787	NA	NA	40
gene-adprm	chrV	738272	744719	-	2858	-0.0487055	4.30686	0.225749	0.638481	0.833658	0.0487055	0.782559	0.897421	NA	NA	NA
gene-adprs	chrXV	13578185	13581450	+	1998	0.151807	4.89263	4.33707	0.0468081	0.207804	0.151807	0.878466	0.803975	NA	NA	NA
gene-adra2a	chrIX	8300000	8302744	+	2581	-0.375149	5.89054	5.97417	0.0212667	0.130047	0.375149	0.73742	0.809624	64	NA	48
gene-adrb1	chrV	11382398	11384642	+	2245	-0.443451	1.16134	2.63989	0.115728	0.347287	0.443451	0.740971	0.872934	NA	NA	40
gene-adrb2a	chrIV	14164919	14170450	+	4727	-0.415044	3.73936	9.42832	0.00480121	0.0487958	0.415044	0.140667	0.46962	51	NA	41
gene-adrb3a	chrXIII	12140443	12148015	+	2447	0.391122	5.93384	3.7281	0.063974	0.248626	0.391122	0.472515	0.373531	204	NA	68
gene-adrm1	chrXII	7881541	7885837	-	1593	-0.262192	5.95689	9.15347	0.00536699	0.0526539	0.262192	0.144131	0.446776	144	NA	27
gene-adsl	chrXI	5829219	5833954	+	1723	0.17707	5.40804	1.68406	0.205268	0.474849	0.17707	0.739889	0.880364	90	NA	118
gene-adss1	chrXV	2986137	2990054	+	1560	0.23301	6.4165	0.402422	0.531152	0.769366	0.23301	0.790155	0.908664	NA	NA	NA
gene-adssl	chrVII	18156227	18163794	-	1881	0.141734	5.58029	2.87286	0.101489	0.323525	0.141734	0.198223	0.536555	129	NA	42
gene-aebp1a	chrXIV	549835	559370	+	4718	-0.718587	4.67819	8.29832	0.00764432	0.0666921	0.718587	0.843149	0.884405	NA	NA	141
gene-aebp1b	chrXIII	13173773	13187595	+	7409	-0.793248	5.64874	12.4181	0.00152243	0.0222747	0.793248	0.707398	0.846413	NA	NA	68
gene-aebp2	chrIV	22960905	22972030	+	1768	-0.0039501	4.47886	0.00300791	0.956663	0.984508	0.0039501	0.372548	0.655127	57	NA	45
gene-afap1	chrVII	11400359	11465298	+	4736	-0.329341	5.27861	12.1682	0.00166899	0.0237443	0.329341	0.583361	0.60841	NA	NA	42
gene-afap1l1a	chrIV	14271872	14291512	+	4869	-0.0845701	4.77863	0.846302	0.365677	0.638996	0.0845701	0.577668	0.764947	51	NA	41
gene-afap1l2	chrV	11428444	11454192	-	3646	0.696612	4.90638	14.3328	0.000769294	0.013849	0.696612	0.778347	0.871712	NA	NA	40
gene-afdna	chrXVIII	4819916	4910974	-	7093	0.0654648	7.49669	0.558623	0.46122	0.719196	0.0654648	0.726857	0.858092	NA	NA	NA
gene-aff1	chrXIV	3986440	4000927	+	5756	0.0854249	5.72729	1.38407	0.249588	0.528302	0.0854249	0.757967	0.847875	NA	NA	44
gene-aff2	chrIV	16570205	16691246	-	10028	-0.105482	0.804717	0.104328	0.749163	0.891221	0.105482	0.711043	0.823254	53	NA	45
gene-aff3	chrXVI	7179643	7195753	+	5645	0.181329	1.19255	1.26142	0.271184	0.552634	0.181329	0.727902	0.763461	NA	NA	43
gene-aff4	chrVII	25949144	25975418	+	7828	0.0520286	7.36149	0.367431	0.549427	0.780459	0.0520286	0.866148	0.887342	NA	NA	42
gene-afg1la	chrXV	11758232	11764588	-	2587	-0.144109	3.97604	3.44973	0.0741055	0.270134	0.144109	0.807248	0.89416	NA	NA	NA
gene-afg1lb	chrXVIII	8541153	8563856	-	2371	0.38584	3.64826	15.9474	0.000444724	0.00936296	0.38584	0.783708	0.871403	NA	NA	5
gene-afg3l1	chrXIX	14948330	14956661	+	3522	0.0529023	5.96599	0.413824	0.525414	0.765443	0.0529023	0.515111	0.920444	NA	NA	70
gene-afg3l2	chrIII	17576543	17583096	+	3183	0.0540637	6.44157	0.809055	0.376283	0.648519	0.0540637	0.69384	0.888718	NA	NA	NA
gene-afmid	chrIX	6875511	6880729	-	1848	0.401286	4.82254	6.97974	0.0134952	0.0969467	0.401286	0.781848	0.815003	NA	NA	48
gene-aftpha	chrIX	18985889	18993852	-	4053	0.11019	6.62567	1.22653	0.277768	0.559442	0.11019	0.796396	0.878534	NA	NA	NA
gene-aga	chrIV	2196909	2204585	+	1226	-0.0718304	4.19753	0.409199	0.52772	0.767058	0.0718304	0.78576	0.883752	NA	NA	264
gene-agap2	chrXII	5456975	5475594	-	6293	0.127001	4.95348	0.822277	0.372468	0.645284	0.127001	0.603723	0.861622	NA	NA	57
gene-agbl5	chrXVIII	2689004	2700702	+	4943	-0.13517	3.35123	1.52461	0.22747	0.503851	0.13517	0.799471	0.871004	NA	NA	36
gene-agfg1a	chrI	6012814	6027284	+	2823	-0.17272	4.97868	3.2111	0.0842569	0.290758	0.17272	0.748779	0.891905	NA	NA	2
gene-agfg1b	chrIII	8999860	9007680	+	3080	-0.186909	4.95841	5.99209	0.0210912	0.12912	0.186909	0.815444	0.881049	NA	NA	NA
gene-agfg2	chrVII	4680032	4688209	-	2369	0.087666	4.78095	0.53363	0.471322	0.727633	0.087666	0.800843	0.894059	NA	NA	42
gene-aggf1	chrXVII	13472286	13477904	-	3177	-0.0990326	5.15818	1.12872	0.297377	0.577654	0.0990326	0.79155	0.787258	NA	NA	4
gene-agk	chrXIX	5674725	5678383	-	1963	-0.00840648	4.35873	0.00798096	0.929468	0.973573	0.00840648	0.105792	0.771554	160	NA	70
gene-agla	chrIII	5171668	5191308	-	5999	0.183616	6.0829	1.28626	0.266622	0.548005	0.183616	0.776785	0.837322	NA	NA	NA
gene-agmat	chrXII	6493689	6498027	+	2651	-0.588545	2.06935	3.70113	0.064884	0.250329	0.588545	0.567629	0.843258	144	66	57
gene-agmo	chrXX	4944548	4975718	-	2091	-0.233722	3.62598	0.976214	0.331832	0.608327	0.233722	0.802078	0.839532	NA	NA	1
gene-ago1	chrXX	5819581	5833716	-	7449	-0.393787	2.74716	3.10923	0.0890665	0.299672	0.393787	0.346434	0.752864	106	NA	1
gene-ago2	chrX	11541997	11558215	+	10954	0.187838	6.98497	1.77209	0.194159	0.461951	0.187838	0.741465	0.859073	NA	NA	3
gene-ago3b	chrX	4177778	4193392	+	6781	-0.179614	6.25843	1.42729	0.242506	0.519905	0.179614	0.801351	0.89744	NA	NA	3
gene-ago4	chrX	4779467	4800295	+	6926	0.0813482	7.27498	0.741436	0.396718	0.666481	0.0813482	0.776352	0.807858	NA	NA	3
gene-agpat2	chrXIV	2330299	2340556	-	4429	-0.184879	4.78107	2.88274	0.100932	0.322487	0.184879	0.789016	0.846239	NA	NA	141
gene-agpat3	chrXVI	13905906	13919409	-	4577	-0.0993592	6.63686	1.72799	0.199629	0.468606	0.0993592	0.326329	0.64883	181	NA	43
gene-agpat4	chrVI	8570225	8574990	+	2524	-0.338611	4.9255	5.30462	0.029131	0.157194	0.338611	0.794836	0.845084	NA	NA	NA
gene-agpat5	chrVI	9478646	9486621	-	3602	-0.00613162	5.14403	0.00563633	0.940703	0.978402	0.00613162	0.47533	0.326414	85	36	NA
gene-agpat9l	chrXIII	1857328	1864036	-	2955	-0.0453171	4.5539	0.197526	0.660237	0.844701	0.0453171	0.788924	0.896709	NA	NA	NA
gene-agps	chrXVI	9654061	9678430	-	3445	-0.115786	6.23578	0.730246	0.400257	0.669422	0.115786	0.795844	0.874368	NA	NA	43
gene-agr1	chrXVI	4455978	4460310	-	845	-0.107269	5.8269	0.510478	0.481011	0.734881	0.107269	0.758588	0.876024	NA	NA	43
gene-agr2	chrX	361738	363542	+	787	-0.309194	8.54025	2.70261	0.111679	0.339842	0.309194	0.760024	0.818208	NA	NA	NA
gene-agrn	chrXII	15617731	15801428	+	6627	-0.130584	5.51562	0.325049	0.573271	0.795535	0.130584	0.798966	0.837608	NA	NA	57
gene-agtpbp1	chrXIII	7344828	7367563	-	5774	0.206998	5.17798	1.08486	0.306771	0.585743	0.206998	0.807557	0.846559	NA	NA	NA
gene-ahctf1	chrII	14377739	14397088	+	9258	0.05828	6.66168	0.341676	0.563674	0.789541	0.05828	0.772432	0.871228	NA	NA	NA
gene-ahcy	chrXVII	1634034	1641138	-	1993	0.27131	7.19799	3.25181	0.0824183	0.287577	0.27131	0.761152	0.811491	NA	NA	293
gene-ahcyl1	chrXII	10805959	10818533	-	3300	-0.223924	6.77306	0.497986	0.486399	0.738663	0.223924	0.278876	0.509804	145	NA	57
gene-ahcyl2b	chrIV	26847680	26877405	+	4506	-0.0467255	5.63162	0.222399	0.640974	0.835213	0.0467255	0.186191	0.375604	57	27	39
gene-ahdc1	chrX	10297523	10315200	+	6510	0.184709	1.4864	0.747922	0.394688	0.664905	0.184709	0.624701	0.807074	NA	NA	3
gene-ahi1	chrXV	11493507	11503609	+	4787	0.0318949	3.73651	0.103784	0.749794	0.891336	0.0318949	0.678516	0.828798	NA	NA	NA
gene-ahnak	chrIV	9006244	9011595	-	5352	-0.319573	10.2345	3.12483	0.08831	0.298323	0.319573	0.444347	0.695943	49	NA	41
gene-ahr2	chrI	28997573	29018585	+	2911	-0.0232705	6.55922	0.0878343	0.769197	0.901493	0.0232705	0.807382	0.876697	NA	NA	NA
gene-ahrra	chrXXI	6117406	6167329	-	3847	0.516865	4.20591	10.5519	0.00307773	0.0362209	0.516865	0.327582	0.527791	186	NA	125
gene-ahsa1a	chrXV	992364	997049	+	2002	-0.150687	5.10133	1.23136	0.276845	0.558441	0.150687	0.764456	0.826004	NA	NA	NA
gene-aida	chrXVIII	15713562	15716762	-	1540	0.176154	3.91592	3.33582	0.0787666	0.280328	0.176154	0.72862	0.852382	NA	NA	NA
gene-aif1l	chrXIV	2943757	2950593	+	1825	-0.349973	2.25605	2.03953	0.164624	0.421163	0.349973	0.83583	0.848575	NA	NA	44
gene-aifm1	chrVII	19631087	19643790	-	2821	0.103864	7.36675	2.70547	0.111498	0.33954	0.103864	0.212734	0.291349	130	59	42
gene-aifm2	chrXIX	4676449	4680696	-	1979	0.117263	4.33922	1.80211	0.19054	0.457516	0.117263	0.407107	0.936029	NA	NA	70
gene-aifm4	chrI	7983295	7989487	+	3188	-0.254739	4.68772	2.61553	0.117346	0.349504	0.254739	0.674107	0.875942	3	NA	2
gene-aig1	chrXVIII	12773770	12780144	+	1289	-0.00528268	5.50264	0.00280851	0.958122	0.98516	0.00528268	0.842983	0.855374	NA	NA	5
gene-aimp1a	chrIX	14114450	14125274	+	1230	0.255714	5.22202	12.3364	0.00156877	0.0227699	0.255714	0.452632	0.89379	69	NA	48
gene-aimp2	chrXI	12038005	12041124	+	1542	0.228268	6.28522	5.32642	0.0288294	0.156355	0.228268	0.446304	0.578628	97	NA	118
gene-ajuba	chrVII	3469865	3476591	-	3352	-0.169495	5.21304	2.43657	0.13008	0.37082	0.169495	0.786087	0.827577	NA	NA	42
gene-ak1	chrXIV	5036774	5039184	+	894	0.27025	6.9788	1.1481	0.293368	0.57374	0.27025	0.958075	0.879706	NA	NA	44
gene-ak2	chrX	3522756	3530327	-	2030	0.00553179	7.14669	0.00394351	0.950386	0.982533	0.00553179	0.804627	0.833435	NA	NA	3
gene-ak3	chrXIV	8337213	8342318	-	2086	0.0434027	5.12257	0.0560544	0.814616	0.923247	0.0434027	0.808021	0.860663	NA	NA	44
gene-ak4	chrVIII	9187689	9194456	+	1139	0.129209	5.37322	0.753528	0.392946	0.663376	0.129209	0.0855944	0.422876	196	NA	77
gene-ak5	chrIII	10772924	10813564	+	2437	0.106671	5.46732	0.328851	0.571041	0.794128	0.106671	0.767579	0.83804	NA	NA	NA
gene-ak6	chrXIII	2615416	2618211	+	870	0.00720076	5.78658	0.0128666	0.910521	0.964877	0.00720076	0.801613	0.832165	NA	NA	NA
gene-ak7b	chrXV	16279398	16293468	-	5260	0.159568	1.51822	0.292615	0.592946	0.808337	0.159568	0.751171	0.885239	NA	NA	NA
gene-akap10	chrVII	17832433	17847915	+	3938	-0.0615467	5.7334	1.44536	0.239621	0.516574	0.0615467	0.315857	0.509388	129	58	42
gene-akap11	chrXVI	16454122	16469543	+	7977	0.00140465	6.25318	3.18433e-05	0.995539	0.998195	0.00140465	0.75517	0.781907	NA	NA	6
gene-akap12b	chrXVIII	8204916	8206900	+	1985	0.0423146	3.5773	0.0510292	0.822968	0.927827	0.0423146	0.851779	0.930653	NA	NA	5
gene-akap13	chrXIX	25959	37460	-	4203	0.316232	5.16812	8.25584	0.00778208	0.0673586	0.316232	1	1	NA	NA	NA
gene-akap17a	chrXVI	12965537	12971892	-	3597	0.0768062	4.62728	0.857955	0.362446	0.63664	0.0768062	0.858724	0.856144	NA	NA	43
gene-akap1b	chrI	19967706	19987193	+	6573	-0.0570305	6.0834	0.167413	0.685621	0.859436	0.0570305	0.777424	0.8539	NA	NA	18
gene-akap9	chrX	8454665	8504464	+	12938	0.080382	8.58074	1.11353	0.300587	0.580042	0.080382	0.728256	0.831476	NA	NA	3
gene-akip1	chrXIX	16681902	16684061	+	1041	-0.235862	2.81738	3.20417	0.0845746	0.291066	0.235862	0.791705	0.731376	NA	NA	70
gene-akirin1	chrXX	2561129	2568501	-	1244	-0.151643	5.57901	3.49432	0.072367	0.266357	0.151643	0.834301	0.85737	NA	NA	NA
gene-akirin2	chrXVIII	7462798	7465498	-	1477	-0.0777336	5.37853	1.28637	0.266602	0.548005	0.0777336	0.634806	0.925882	NA	NA	30
gene-akna	chrXIV	11558221	11573918	+	7373	0.388454	1.32148	2.33134	0.138323	0.384118	0.388454	0.830845	0.877457	NA	NA	44
gene-akr1a1b	chrVIII	2706719	2711082	-	1348	-0.11855	5.81009	1.46154	0.237075	0.514119	0.11855	0.764285	0.820706	NA	NA	91
gene-akr1b1.2	chrIV	27748376	27752124	+	1912	0.245783	5.11683	5.59816	0.0253455	0.144505	0.245783	0.370933	0.570677	58	NA	39
gene-akr7a3	chrXVII	7157312	7160500	+	1530	0.111664	3.35185	0.692343	0.412605	0.679316	0.111664	0.870031	0.702595	NA	NA	4
gene-akt1	chrXV	3007410	3033522	+	3737	-0.125828	6.10852	2.71495	0.110902	0.338403	0.125828	0.804025	0.868219	NA	NA	NA
gene-akt1s1	chrXI	13796648	13800875	+	2427	-0.0261677	5.97628	0.0997009	0.754596	0.893318	0.0261677	0.721495	0.808105	NA	NA	118
gene-akt2	chrI	3509104	3517926	-	1993	0.191148	5.74062	3.69362	0.0651398	0.250664	0.191148	0.805131	0.805743	NA	NA	63
gene-akt3a	chrVI	14706342	14750681	+	5973	-0.110584	2.31881	0.736483	0.398279	0.66792	0.110584	0.770266	0.824801	NA	NA	176
gene-akt3b	chrIX	19408934	19414195	-	1709	-0.436434	2.8349	4.3606	0.0462573	0.206363	0.436434	0.748498	0.886197	NA	NA	NA
gene-alad	chrXIV	11179851	11184987	-	1568	0.0853768	5.59463	1.05804	0.312711	0.591133	0.0853768	0.871767	0.908271	NA	NA	44
gene-alas1	chrXVII	6275984	6281460	+	2255	0.178637	7.98694	1.58315	0.218987	0.493179	0.178637	0.723484	0.726202	NA	NA	4
gene-alas2	chrXII	12250647	12257171	+	2229	0.740491	7.29604	6.26296	0.0186474	0.119242	0.740491	0.89732	0.890929	NA	NA	57
gene-alcama	chrVII	13282767	13338873	-	2868	-0.0810029	6.29956	0.321254	0.575496	0.79654	0.0810029	0.648134	0.705033	NA	NA	42
gene-aldh16a1	chrXI	3241807	3255281	+	7540	0.0865479	5.82091	0.983452	0.330077	0.607045	0.0865479	0.821606	0.835192	NA	NA	118
gene-aldh1a2	chrII	11728968	11748935	+	2635	-0.0388119	4.00473	0.0454851	0.832703	0.933755	0.0388119	0.611979	0.802442	39	NA	NA
gene-aldh1a3	chrII	1091642	1119730	-	4813	-0.531907	1.91249	7.99882	0.00867551	0.0724247	0.531907	0.759259	0.816783	NA	NA	NA
gene-aldh1l2	chrIV	21943371	21958636	-	3481	-1.30144	2.19575	47.0712	2.16353e-07	2.95943e-05	1.30144	0.166316	0.297068	56	26	45
gene-aldh3a2b	chrVII	21639089	21647914	-	2338	0.169865	4.65595	3.69548	0.0650762	0.250664	0.169865	0.489094	0.775242	131	NA	42
gene-aldh3b1	chrXI	2210135	2217360	-	2505	0.260146	6.62259	1.10329	0.302807	0.582237	0.260146	0.765462	0.856133	NA	NA	118
gene-aldh5a1	chrXX	543426	550378	-	2567	0.48462	5.45925	7.14421	0.0125509	0.0924722	0.48462	0.571246	0.802391	102	45	NA
gene-aldh6a1	chrXVIII	14364802	14371406	+	2255	0.471713	6.40003	17.016	0.000313342	0.00733388	0.471713	0.799305	0.828826	NA	NA	5
gene-aldh7a1	chrVIII	13833489	13836585	-	2065	0.16621	5.92893	3.93701	0.0573943	0.234077	0.16621	0.780095	0.780635	NA	NA	77
gene-aldh9a1b	chrIII	9647894	9653882	-	2542	-0.00656215	3.15935	0.00208497	0.963913	0.986868	0.00656215	0.759237	0.892033	NA	NA	NA
gene-aldoab	chrV	12619304	12626707	-	2832	0.570572	8.80285	3.33955	0.0786471	0.280091	0.570572	0.577949	0.770969	NA	NA	40
gene-aldob	chrIV	10661905	10664755	+	1433	0.291357	6.88339	1.794	0.191509	0.458721	0.291357	0.762505	0.795537	50	NA	24
gene-aldocb	chrVII	24098951	24106760	+	2262	-0.0719934	7.58934	0.172594	0.681071	0.856818	0.0719934	0.549843	0.815941	133	NA	42
gene-alg1	chrXI	17288352	17293261	+	2596	-0.231959	3.99796	4.63839	0.040272	0.190547	0.231959	0.836362	0.84659	NA	NA	NA
gene-alg10	chrIV	25747102	25750246	-	2653	-0.0308802	3.9162	0.121446	0.73015	0.882945	0.0308802	0.0242576	0.522286	57	NA	45
gene-alg11	chrI	22416896	22420128	+	2222	0.169591	4.26076	5.68135	0.0243737	0.140841	0.169591	0.790251	0.392394	NA	3	135
gene-alg12	chrIV	26370468	26373643	-	1708	-0.184517	4.03631	5.78054	0.0232685	0.13692	0.184517	0.133439	0.279695	57	27	45
gene-alg13	chrIX	20440802	20450859	-	3161	1.81304	1.05452	18.1693	0.000216982	0.00561396	1.81304	0.706202	0.810417	NA	NA	NA
gene-alg2	chrXX	8958238	8962285	+	2222	0.165843	5.29722	1.50374	0.230593	0.507889	0.165843	0.684457	0.844096	NA	NA	53
gene-alg3	chrIII	6860071	6864211	+	1955	0.152124	4.80277	5.23871	0.0300645	0.159935	0.152124	0.772044	0.691687	NA	NA	NA
gene-alg5	chrVII	22794358	22797760	-	1689	0.059472	5.31617	0.475208	0.496432	0.745113	0.059472	0.518009	0.775998	132	NA	42
gene-alg6	chrVIII	8887025	8900871	+	2580	0.0674386	4.18204	0.287602	0.596115	0.809405	0.0674386	0.752805	0.838865	NA	NA	77
gene-alg8	chrVII	30542228	30546811	-	1917	0.202375	4.49169	2.35244	0.136622	0.381325	0.202375	0.815571	0.861101	NA	NA	100
gene-alg9	chrVII	24235584	24245671	-	2468	0.186786	3.64916	1.37595	0.250948	0.529903	0.186786	0.463015	0.6046	133	NA	42
gene-alkal1	chrVIII	14084348	14094744	-	3234	0.39987	0.736046	2.58186	0.119627	0.353584	0.39987	0.529398	0.406318	NA	NA	77
gene-alkbh1	chrXV	16897279	16903603	-	1433	-0.182128	2.00484	1.96737	0.172023	0.430845	0.182128	0.82725	0.91087	NA	NA	NA
gene-alkbh2	chrXIII	8940858	8943346	-	1517	0.917572	1.3034	13.8829	0.000900145	0.0155022	0.917572	0.763924	0.969386	NA	NA	68
gene-alkbh3	chrXIX	16256213	16264607	-	2483	0.0172028	3.9145	0.0303155	0.863064	0.946438	0.0172028	0.811626	0.934474	NA	NA	70
gene-alkbh4	chrVII	26774591	26777295	-	1633	0.149466	2.25371	1.08155	0.307494	0.586088	0.149466	0.933903	0.971813	NA	NA	42
gene-alkbh5	chrIX	17657734	17662561	+	3493	-0.220846	5.73819	4.79036	0.0373661	0.181427	0.220846	0.792902	0.892692	NA	NA	48
gene-alkbh6	chrXVI	6358802	6360575	-	1387	0.135619	2.4245	1.47937	0.234309	0.512537	0.135619	0.605482	0.784241	172	NA	43
gene-alkbh7	chrXI	12975190	12976712	-	965	0.0496778	3.95223	0.166664	0.686286	0.859815	0.0496778	0.466813	0.836088	NA	NA	118
gene-alkbh8	chrI	7250740	7260394	-	4149	-0.0686464	3.13189	0.250932	0.620444	0.823408	0.0686464	0.667275	0.76023	NA	NA	2
gene-alms1	chrXV	1677512	1688875	+	7207	-0.0481253	4.93638	0.366424	0.549971	0.780776	0.0481253	0.82054	0.8265	NA	NA	NA
gene-alox12	chrVII	12776260	12785461	+	2947	-0.6692	5.45566	8.65328	0.00659171	0.0601107	0.6692	0.204846	0.502524	128	55	42
gene-alox5a	chrVI	10739352	10745478	-	3359	-0.00436932	5.18433	0.000909432	0.976162	0.991394	0.00436932	0.814431	0.504332	NA	NA	NA
gene-alpi.1	chrVIII	11874752	11883808	-	3060	-0.412108	2.21656	0.828463	0.370702	0.64381	0.412108	0.292138	0.46073	NA	NA	77
gene-alpk1	chrVII	9897041	9905206	-	4632	-0.329211	6.23008	10.9577	0.00263165	0.032483	0.329211	0.080749	0.437597	126	54	42
gene-alpk2	chrXIV	4342346	4351622	+	5637	0.112331	2.03352	0.0624569	0.804529	0.918783	0.112331	0.821397	0.852573	NA	NA	44
gene-alpl	chrXVII	2976283	2985567	-	3369	-0.216843	4.92082	0.690351	0.413283	0.679844	0.216843	0.754729	0.846314	NA	NA	74
gene-als2b	chrI	28457040	28470571	+	7382	-0.28266	6.03066	2.7639	0.10788	0.334526	0.28266	0.84096	0.884326	NA	NA	NA
gene-alyref	chrXI	13615556	13618940	-	1542	-0.113154	7.36989	1.81196	0.189371	0.45602	0.113154	0.827051	0.872952	NA	NA	118
gene-amacr	chrXIV	3930719	3938128	-	3510	-0.116022	3.41225	0.861297	0.361527	0.635874	0.116022	0.878275	0.841507	NA	NA	44
gene-ambra1b	chrXIX	15450742	15469016	-	5477	-0.0539989	6.10377	0.616984	0.43895	0.701183	0.0539989	0.799844	0.794961	NA	NA	70
gene-amd1	chrXVIII	4653465	4664971	-	1373	0.596146	6.03597	16.1482	0.000416098	0.00897137	0.596146	0.857637	0.823649	NA	NA	NA
gene-amdhd2	chrXI	17436218	17440629	+	2592	-0.0581897	4.80935	0.26869	0.608398	0.816095	0.0581897	0.770117	0.885126	NA	NA	NA
gene-amer2	chrXXI	8831364	8836442	+	5079	-0.362736	2.63572	2.07931	0.160708	0.415604	0.362736	0.307962	0.772518	NA	NA	12
gene-amh	chrVIII	17184147	17189143	+	3895	0.148705	2.02648	0.326989	0.572127	0.794807	0.148705	0.83663	0.791987	NA	NA	127
gene-amigo1	chrXII	10852024	10858383	-	5336	0.169708	1.86864	0.500208	0.485416	0.737972	0.169708	0.501032	0.642491	145	NA	57
gene-amigo3	chrXVII	899121	909200	+	5093	0.230121	1.58569	1.35551	0.254414	0.534375	0.230121	0.802893	0.864553	NA	NA	293
gene-ammecr1	chrVII	18186036	18200244	+	6734	0.0762844	6.89189	1.00236	0.325552	0.60351	0.0762844	0.282936	0.508677	129	NA	42
gene-amot	chrVII	13166526	13232524	+	5144	0.194225	5.72306	4.41491	0.0450131	0.203586	0.194225	0.605826	0.701855	NA	NA	42
gene-amotl2a	chrVIII	3044502	3052545	+	4072	0.384894	6.65197	11.0857	0.00250592	0.0314557	0.384894	0.853458	0.771993	NA	NA	91
gene-amotl2b	chrIII	1708948	1716511	+	3677	-0.170897	6.79569	1.47315	0.235269	0.513306	0.170897	0.887385	0.892898	NA	NA	NA
gene-ampd1	chrXII	16867781	16878521	+	2524	0.307055	4.09863	0.491961	0.489024	0.740212	0.307055	0.842419	0.853422	NA	NA	57
gene-ampd3a	chrII	10593764	10602754	+	3153	-0.601721	6.6512	7.30297	0.0117076	0.0882158	0.601721	0.433423	0.650308	38	NA	NA
gene-amph	chrIII	17719984	17744132	+	3630	-0.151952	2.90514	0.482759	0.49306	0.74315	0.151952	0.816883	0.856331	NA	NA	NA
gene-amt	chrXII	13755437	13767156	-	4659	0.0968869	3.40579	0.424734	0.520046	0.76135	0.0968869	0.76228	0.798241	NA	NA	57
gene-anapc1	chrVI	18649746	18682459	-	7462	-0.269246	5.05955	4.51987	0.042713	0.197724	0.269246	0.790121	0.865056	NA	NA	NA
gene-anapc10	chrVII	783856	786268	+	1662	-0.00889762	4.25652	0.00768712	0.930775	0.974086	0.00889762	0.848592	0.89942	NA	NA	65
gene-anapc11	chrIX	12004739	12011203	-	753	-0.399812	2.3166	8.80903	0.00618059	0.0578217	0.399812	0.329861	0.608812	68	NA	48
gene-anapc13	chrXIX	4769758	4771312	+	1022	-0.0557056	1.68914	0.0891644	0.767508	0.900273	0.0557056	0.0764113	0.796235	NA	NA	70
gene-anapc15	chrI	6699816	6701698	+	1514	-0.0736952	3.83293	0.575475	0.454606	0.713483	0.0736952	0.780702	0.779961	NA	NA	2
gene-anapc16	chrV	9993854	9995972	-	711	0.029675	4.82062	0.0401709	0.842636	0.938462	0.029675	0.825996	0.926341	NA	NA	40
gene-anapc2	chrXI	17343168	17347582	+	2950	-0.148647	5.03804	5.54191	0.0260266	0.146932	0.148647	0.756383	0.872154	NA	NA	NA
gene-anapc4	chrVIII	19592008	19599651	+	2805	-0.0112441	4.13499	0.0181518	0.893817	0.958434	0.0112441	0.843415	0.866942	NA	NA	NA
gene-anapc5	chrXIII	14625860	14632725	+	4001	-0.346083	4.9284	5.1956	0.0306929	0.161956	0.346083	0.812111	0.828281	NA	NA	68
gene-anapc7	chrXIII	16375606	16380194	-	2500	0.0630871	5.99262	1.73426	0.19884	0.467886	0.0630871	0.748608	0.799869	NA	NA	119
gene-and1	chrXXI	15333752	15340240	+	3357	-0.341995	0.0918106	1.31698	0.261114	0.542407	0.341995	0.814737	0.857727	NA	NA	94
gene-angel1	chrXV	4820963	4824980	-	2767	0.147251	4.16148	2.50299	0.125174	0.362153	0.147251	0.852515	0.895249	NA	NA	NA
gene-angel2	chrXVIII	12897577	12903490	-	3266	-0.0898745	4.15597	1.32162	0.260295	0.541419	0.0898745	0.817852	0.813197	NA	NA	5
gene-angpt1	chrX	5669912	5797313	-	4964	-1.34952	3.41254	8.07307	0.008422	0.0711267	1.34952	0.776153	0.857407	NA	NA	3
gene-angpt2a	chrVI	9491951	9501479	+	3024	0.0762294	1.86726	0.0548074	0.816651	0.924283	0.0762294	0.601108	0.731864	85	36	NA
gene-angpt2b	chrX	12741669	12758800	+	2404	-0.14429	2.03889	0.366654	0.549846	0.780723	0.14429	0.647318	0.772316	25	NA	3
gene-angptl1a	chrVIII	20258658	20271913	+	2333	-0.229484	3.04337	1.65512	0.209091	0.480209	0.229484	0.659558	0.863245	NA	NA	NA
gene-angptl2b	chrXIII	13763025	13773070	-	2872	-0.388122	3.77395	3.47703	0.0730356	0.267671	0.388122	0.806051	0.872535	NA	NA	68
gene-angptl3	chrVIII	8744727	8749302	+	3193	0.120442	0.738659	0.28486	0.597862	0.81049	0.120442	0.719431	0.890475	NA	NA	77
gene-angptl4	chrIII	8459984	8465823	-	2518	-0.0798139	5.97099	0.0978657	0.756797	0.894689	0.0798139	0.520253	0.766196	NA	NA	NA
gene-angptl5	chrVII	24155399	24159119	+	1449	-1.0498	5.27111	9.68938	0.0043339	0.0457187	1.0498	0.796185	0.709005	133	NA	42
gene-angptl7	chrXII	15567187	15570195	+	1740	-0.247341	3.86785	1.53908	0.225335	0.501519	0.247341	0.933815	0.878822	NA	NA	57
gene-ank1a	chrXIII	8468129	8537301	+	10918	0.561797	6.46528	9.58077	0.0045156	0.0470095	0.561797	0.738602	0.801234	NA	88	68
gene-ank2b	chrVII	11032323	11176462	-	13687	-0.536941	3.56024	4.70594	0.0389504	0.186517	0.536941	0.420982	0.570749	NA	NA	42
gene-ank3a	chrVI	13589980	13697220	+	18013	-0.0613739	7.56145	0.197047	0.660621	0.84485	0.0613739	0.799688	0.868952	NA	NA	NA
gene-ankar	chrXV	11488444	11493122	-	2589	0.370678	2.39855	4.80569	0.0370861	0.180752	0.370678	0.770236	0.771723	NA	NA	NA
gene-ankdd1a	chrII	3929554	3937394	-	1734	-0.0636825	1.44465	0.0284385	0.867328	0.948051	0.0636825	0.835711	0.900867	NA	NA	NA
gene-ankdd1b	chrXIII	9778710	9783421	+	2054	-0.202301	2.77443	0.658476	0.424133	0.689857	0.202301	0.475208	0.770441	NA	NA	68
gene-ankef1a	chrXVIII	1166023	1176237	+	3357	-0.132445	0.220666	0.380906	0.542244	0.776045	0.132445	0.822682	0.882429	NA	NA	NA
gene-ankfn1	chrV	15416099	15440738	-	3874	0.162401	4.97637	1.48667	0.233187	0.511357	0.162401	0.847279	0.867294	NA	NA	113
gene-ankfy1	chrVII	16933876	16945318	+	5098	0.104937	6.06666	2.82483	0.104251	0.327511	0.104937	0.236262	0.496806	129	57	10
gene-ankha	chrXXI	13963625	13971515	-	2817	0.396881	7.75565	4.64342	0.0401718	0.190139	0.396881	0.831442	0.804492	NA	NA	94
gene-ankhd1	chrIV	13239617	13264436	-	8798	0.110191	8.17829	1.80021	0.190766	0.457598	0.110191	0.215625	0.632234	51	17	41
gene-ankk1	chrI	8991682	8996780	-	2493	-0.323308	4.93092	12.7222	0.00136255	0.0206958	0.323308	0.472294	0.605239	3	NA	2
gene-ankle1	chrVIII	11859944	11867677	-	5229	0.143098	2.99421	0.795171	0.380351	0.651874	0.143098	0.481215	0.746056	NA	NA	77
gene-ankle2	chrXIII	15339015	15347734	+	4398	-0.0660255	5.44984	1.07252	0.309483	0.587494	0.0660255	0.881232	0.825851	NA	NA	68
gene-ankmy1	chrVIII	7941933	7951275	+	4348	0.0994821	2.05351	0.136573	0.71457	0.874632	0.0994821	0.801029	0.868549	195	NA	91
gene-ankmy2a	chrXX	5042070	5048392	-	1828	-0.170225	3.9107	3.53274	0.070906	0.263126	0.170225	0.746987	0.894309	NA	NA	1
gene-ankra2	chrXIV	1731643	1734964	+	1889	0.0874516	4.34219	1.01956	0.32151	0.599593	0.0874516	0.816519	0.838957	NA	NA	141
gene-ankrd10a	chrI	20944377	20950888	+	1814	0.0259313	3.76431	0.0527521	0.820058	0.926298	0.0259313	0.792663	0.847628	NA	NA	135
gene-ankrd10b	chrXVI	7777172	7791274	+	1577	-0.0439795	5.30005	0.208375	0.651663	0.841194	0.0439795	0.446093	0.751544	175	NA	43
gene-ankrd11	chrII	8884981	8965946	+	13344	0.125834	7.68833	2.13475	0.155435	0.409175	0.125834	0.75099	0.863421	NA	NA	NA
gene-ankrd12	chrIII	11136730	11164234	+	9315	0.233261	7.00353	8.66994	0.00654635	0.0598933	0.233261	0.641453	0.719476	NA	NA	NA
gene-ankrd13a	chrXIII	9000371	9007649	-	4653	0.338628	6.77307	19.7326	0.000134	0.00407322	0.338628	0.820913	0.927821	NA	NA	68
gene-ankrd13b	chrI	3201792	3223325	+	3649	0.252475	2.21047	1.97683	0.17103	0.4296	0.252475	0.795993	0.867438	NA	NA	135
gene-ankrd13c	chrVIII	12982957	13002081	-	3573	0.0292672	5.69751	0.0917652	0.764247	0.898557	0.0292672	0.362379	0.691644	198	NA	77
gene-ankrd13d	chrIV	9155431	9162310	-	3228	-0.0454587	3.47618	0.17091	0.682541	0.85757	0.0454587	0.258497	0.60288	49	NA	41
gene-ankrd16	chrIV	21625177	21629855	+	1632	0.0940121	2.2435	0.440399	0.512508	0.757616	0.0940121	0.289439	0.417057	56	26	45
gene-ankrd1a	chrVI	15710406	15715726	-	2975	-0.268523	1.26048	0.87419	0.358013	0.632937	0.268523	0.821666	0.824933	NA	NA	176
gene-ankrd22	chrV	15053785	15057741	+	1109	0.189901	5.60929	3.9654	0.0565603	0.232196	0.189901	0.768062	0.925973	NA	NA	113
gene-ankrd24	chrVIII	15974790	15987272	+	4527	0.0927121	1.52892	0.0339277	0.855225	0.943292	0.0927121	0.82007	0.846652	NA	NA	77
gene-ankrd27	chrXIX	14860598	14877003	+	5879	0.0250997	5.00302	0.10987	0.742829	0.887878	0.0250997	0.717243	0.886713	166	NA	70
gene-ankrd28b	chrXX	9928486	9940832	-	4684	0.145657	6.57209	7.3563	0.0114383	0.0867646	0.145657	0.246513	0.560045	109	NA	53
gene-ankrd33ba	chrXXI	8710004	8721025	-	2456	-0.527716	2.08769	18.4722	0.000197356	0.00521716	0.527716	0.470946	0.763456	188	NA	12
gene-ankrd34ba	chrXIV	644313	647623	+	1943	-0.928271	0.300665	9.77316	0.0041812	0.0447035	0.928271	0.747691	0.825778	NA	NA	141
gene-ankrd39	chrXIII	14438141	14440009	-	1496	0.0493727	1.85707	0.102972	0.750741	0.891467	0.0493727	0.902627	0.882542	NA	NA	68
gene-ankrd40	chrXI	12689957	12695131	-	3808	-0.116048	4.75792	1.06017	0.312233	0.590497	0.116048	0.725144	0.878403	NA	NA	118
gene-ankrd44	chrXVI	16793458	16810067	+	4338	0.3461	6.33837	11.9081	0.00183793	0.0254526	0.3461	0.8024	0.847946	NA	NA	6
gene-ankrd45	chrIII	6283759	6286377	-	1475	-0.398651	1.67252	4.10889	0.0525483	0.222345	0.398651	0.711439	0.801272	NA	NA	NA
gene-ankrd49	chrIX	12381369	12387567	-	3764	-0.081618	3.51942	0.825731	0.37148	0.644483	0.081618	0.375226	0.886733	68	NA	48
gene-ankrd50	chrIV	3508808	3532454	-	6349	0.089493	4.89158	0.362056	0.552342	0.782363	0.089493	0.80956	0.879672	NA	NA	41
gene-ankrd50l	chrXVI	3935170	3949630	-	7404	0.0755825	6.07101	0.458385	0.50409	0.75163	0.0755825	0.792497	0.839923	NA	NA	43
gene-ankrd52a	chrXII	7174834	7188901	+	7575	-0.103938	5.81551	0.367012	0.549653	0.780613	0.103938	0.380367	0.740149	144	NA	27
gene-ankrd52b	chrXVII	11037821	11051255	-	5481	0.124439	6.38775	3.79589	0.0617503	0.243614	0.124439	0.755217	0.88385	NA	NA	4
gene-ankrd54	chrXI	4217591	4221409	-	2085	0.0331062	5.06769	0.209318	0.650931	0.840574	0.0331062	0.745826	0.744635	NA	NA	118
gene-ankrd6b	chrXVIII	13246527	13267639	-	4758	0.199108	2.54592	1.22477	0.278105	0.559859	0.199108	0.773241	0.836787	NA	NA	5
gene-ankrd9	chrXV	59912	63107	-	3034	0.193916	3.4617	1.40683	0.245827	0.523773	0.193916	0.719366	0.964668	NA	NA	NA
gene-anks1ab	chrXVII	3457742	3488547	-	6100	-0.251012	1.92453	1.12839	0.297447	0.577723	0.251012	0.781921	0.83468	NA	NA	74
gene-anks1b	chrIV	31144389	31260367	-	5508	-0.0853792	5.70386	0.821336	0.372738	0.645284	0.0853792	0.801683	0.866498	NA	NA	143
gene-anks3	chrV	13591031	13595782	-	2926	0.138619	4.3349	2.20158	0.14935	0.400367	0.138619	0.792434	0.876635	NA	NA	50
gene-ankzf1	chrXVI	11560639	11567685	-	3357	0.176304	3.60477	4.25249	0.0488497	0.213237	0.176304	0.727662	0.868201	NA	NA	43
gene-anln	chrX	14514201	14525947	+	5560	0.118826	5.09268	0.408902	0.527869	0.767206	0.118826	0.771429	0.854996	NA	NA	3
gene-ano10a	chrXX	17445748	17507113	+	3045	0.209191	5.59917	4.40576	0.04522	0.204009	0.209191	0.777551	0.862779	NA	NA	266
gene-ano10b	chrXIX	3328679	3338980	+	4275	0.0260986	6.60117	0.1338	0.71735	0.876428	0.0260986	0.838871	0.871863	NA	NA	70
gene-ano1a	chrII	3814296	3867887	+	5919	0.0616601	7.4467	0.212401	0.648551	0.839319	0.0616601	0.74898	0.846624	35	NA	NA
gene-ano3	chrXIX	17053040	17077102	-	6201	-0.205987	2.087	0.178184	0.676252	0.854405	0.205987	0.772921	0.867631	NA	NA	70
gene-ano5a	chrXIX	17121681	17138012	-	6852	-0.131931	5.37319	0.904149	0.350033	0.624877	0.131931	0.737752	0.881945	NA	NA	70
gene-ano5b	chrII	9306947	9324108	-	4669	-0.180187	5.67291	1.5525	0.223377	0.499012	0.180187	0.540681	0.750041	NA	NA	NA
gene-ano6	chrIV	28631597	28643019	+	4155	-0.0768998	6.84639	0.997767	0.326643	0.604044	0.0768998	0.620442	0.74063	NA	NA	45
gene-ano7	chrI	335818	353279	-	3645	0.00992486	5.89515	0.00648278	0.936416	0.976369	0.00992486	0.81203	0.874873	NA	NA	NA
gene-ano8a	chrIII	8593029	8603901	+	4080	0.0737053	3.86097	0.14894	0.702548	0.868968	0.0737053	0.538454	0.661129	NA	NA	NA
gene-ano8b	chrVIII	10001423	10029797	+	6761	0.0385819	5.33845	0.0773323	0.783046	0.90854	0.0385819	0.560624	0.750749	196	NA	77
gene-anos1b	chrVIII	9470053	9502677	-	3309	-1.29265	3.14355	21.2474	8.53918e-05	0.00296262	1.29265	0.194503	0.407477	196	85	77
gene-anp32a	chrII	19430740	19436466	+	2458	-0.0402215	6.56377	0.281852	0.599792	0.811721	0.0402215	0.835045	0.88039	NA	NA	NA
gene-anp32b	chrIX	14713516	14719330	+	3298	0.0668562	6.19686	0.982234	0.330371	0.607385	0.0668562	0.807993	0.913008	NA	NA	48
gene-anp32e	chrX	17647352	17650954	+	2601	0.0131191	4.19414	0.0235419	0.879187	0.953245	0.0131191	0.55574	0.755931	NA	NA	NA
gene-antkmt	chrXI	13277047	13279778	+	2072	-0.000892302	3.07159	5.5306e-05	0.994121	0.997588	0.000892302	0.876277	0.912931	NA	NA	118
gene-antxr1c	chrV	4874462	4898534	-	4349	-0.608588	3.75314	6.38838	0.0175905	0.114937	0.608588	0.810002	0.860694	NA	NA	40
gene-antxr1d	chrVI	9915138	9932432	+	2791	-0.303588	5.04458	8.27118	0.00773202	0.0671342	0.303588	0.644325	0.750561	NA	NA	NA
gene-anxa11a	chrVI	11593371	11601318	+	2553	0.0101492	7.39315	0.0160534	0.900107	0.960298	0.0101492	0.625842	0.709649	NA	NA	NA
gene-anxa13	chrXXI	15197813	15201944	-	2040	-0.081077	4.14526	0.337384	0.566119	0.791031	0.081077	0.780014	0.822124	NA	NA	94
gene-anxa14	chrX	5162343	5167415	+	1199	-0.18549	5.86687	0.96934	0.33351	0.610333	0.18549	0.563054	0.730308	NA	NA	3
gene-anxa1a	chrXIII	12992075	12996577	+	1587	-0.0447684	9.22456	0.0439937	0.835426	0.935045	0.0447684	0.432982	0.813604	NA	NA	68
gene-anxa3b	chrXIV	8349541	8354067	-	1608	-0.12241	6.34035	1.93348	0.175636	0.436357	0.12241	0.793169	0.878704	NA	NA	44
gene-anxa4	chrXIV	7175545	7182910	-	1357	0.081648	7.09513	1.5643	0.221674	0.496595	0.081648	0.849621	0.81139	NA	NA	44
gene-anxa5b	chrIX	16164950	16171971	+	1534	-0.157076	7.78742	0.794064	0.380678	0.652033	0.157076	0.802887	0.878076	NA	NA	48
gene-anxa6	chrIV	13359884	13369523	+	2560	-0.0336979	3.52054	0.0159476	0.900435	0.960464	0.0336979	0.0950076	0.421779	51	17	41
gene-aoc2	chrXI	1378150	1386526	+	3126	-0.476582	3.3047	2.10769	0.157983	0.412451	0.476582	0.811252	0.833243	NA	NA	118
gene-aox6	chrI	28955808	28965797	-	4260	0.68861	4.36232	7.18777	0.0123131	0.0914168	0.68861	0.809741	0.86029	NA	NA	NA
gene-ap1ar	chrIV	16452382	16459867	+	3857	0.0872309	5.40261	1.69648	0.203655	0.473402	0.0872309	0.737857	0.831858	NA	NA	45
gene-ap1b1	chrXIII	8611601	8629144	-	4289	0.0694091	6.51276	0.439221	0.513068	0.757774	0.0694091	0.813228	0.847827	NA	NA	68
gene-ap1g1	chrII	11551375	11571092	-	6838	0.0507277	7.37257	0.286766	0.596646	0.80963	0.0507277	0.702687	0.80389	NA	NA	NA
gene-ap1g2	chrIII	2950772	2962942	-	3732	0.0605933	6.39802	0.997555	0.326693	0.604044	0.0605933	0.88722	0.866162	NA	NA	NA
gene-ap1m1	chrIII	12171544	12180684	+	2205	-0.0252546	5.47909	0.164972	0.687793	0.860605	0.0252546	0.787092	0.844883	NA	NA	NA
gene-ap1m2	chrIX	4316822	4321456	+	1623	-0.202326	5.3897	4.52493	0.0426055	0.19739	0.202326	0.765494	0.642001	NA	NA	48
gene-ap1m3	chrVIII	8398481	8416606	+	2945	0.24158	7.67367	11.1026	0.00248975	0.0313577	0.24158	0.419802	0.677979	195	NA	77
gene-ap1s1	chrVII	12893187	12904144	-	4421	-0.0602531	7.87477	0.65465	0.425467	0.690814	0.0602531	0.150211	0.353718	128	55	42
gene-ap1s2	chrII	6320130	6325098	-	2710	0.00231069	4.24549	0.000911361	0.976137	0.991394	0.00231069	0.821206	0.878088	NA	NA	NA
gene-ap1s3b	chrIII	2753904	2757376	-	1234	0.0111059	5.73078	0.00989639	0.921485	0.970161	0.0111059	0.76927	0.839983	NA	NA	NA
gene-ap2a1	chrXI	1201839	1223722	-	4509	-0.0917625	6.51117	0.694461	0.411899	0.678607	0.0917625	0.789647	0.803376	NA	NA	298
gene-ap2b1	chrVII	26681574	26695722	+	5257	0.0518687	7.00244	0.39375	0.53556	0.772087	0.0518687	0.829851	0.782902	NA	NA	42
gene-ap2m1b	chrI	75285	83037	-	2757	-0.277179	4.8886	3.11312	0.0888771	0.299269	0.277179	0.683835	0.811832	NA	NA	NA
gene-ap2s1	chrI	9723893	9729361	+	1942	-0.0556675	6.29906	0.739613	0.397291	0.667104	0.0556675	0.492657	0.779377	3	NA	2
gene-ap3b1a	chrXIV	1376880	1407002	-	4537	0.133124	4.73742	3.21547	0.0840572	0.290479	0.133124	0.775043	0.843764	NA	NA	141
gene-ap3d1	chrVIII	15658046	15680298	+	6608	0.0655485	7.05465	0.379421	0.543027	0.77613	0.0655485	0.678602	0.835811	NA	NA	77
gene-ap3m1	chrVI	9535480	9539890	+	2817	0.0608494	4.64871	0.999613	0.326204	0.603915	0.0608494	0.577348	0.705811	85	NA	NA
gene-ap3m2	chrXIII	15940808	15947518	+	2895	0.0778332	4.56677	0.679817	0.416812	0.683411	0.0778332	0.760355	0.882138	NA	NA	68
gene-ap3s1	chrXIII	4626541	4635178	+	1604	-0.0392815	5.63034	0.198268	0.659641	0.844486	0.0392815	0.841972	0.898556	NA	NA	NA
gene-ap3s2	chrII	4971330	4981227	+	1531	0.123635	4.31011	3.26858	0.0816742	0.28604	0.123635	0.774534	0.778978	NA	NA	NA
gene-ap4b1	chrXII	19724483	19732197	+	2910	0.113175	4.86387	2.10534	0.158206	0.412556	0.113175	0.776634	0.839116	NA	NA	57
gene-ap4e1	chrXIX	16998845	17008080	+	4804	0.000759659	5.05811	0.000171206	0.989656	0.996358	0.000759659	0.781074	0.881005	NA	NA	70
gene-ap4m1	chrVII	30294200	30299569	-	2161	0.136653	4.93708	2.92648	0.0985052	0.317899	0.136653	1	1	NA	NA	100
gene-ap5b1	chrXVII	17238285	17242069	-	3376	0.0196974	3.36025	0.0302781	0.863147	0.946438	0.0196974	0.73737	0.804559	NA	NA	4
gene-ap5m1	chrXV	5297361	5302502	-	3722	-0.247181	4.52898	1.07495	0.308947	0.587076	0.247181	0.809773	0.944244	NA	NA	NA
gene-ap5s1	chrXV	1518405	1520387	-	1216	-0.0125356	3.52943	0.0112082	0.916462	0.968031	0.0125356	0.912895	0.813957	NA	NA	NA
gene-ap5z1	chrXI	5693342	5699520	-	2685	0.445516	5.43976	17.9241	0.000234408	0.0059631	0.445516	0.635934	0.710134	NA	NA	118
gene-apaf1	chrIV	31110977	31136533	+	5622	0.387032	6.43154	19.8757	0.000128328	0.00395118	0.387032	0.818064	0.801168	NA	NA	143
gene-apbb1	chrI	12964306	12972824	+	4553	-0.176096	6.30482	7.07204	0.012956	0.0945644	0.176096	0.478784	0.783797	NA	NA	2
gene-apc2	chrVIII	2461056	2492649	+	10670	0.113525	0.396412	0.12247	0.729062	0.882649	0.113525	0.769989	0.818634	NA	NA	91
gene-apcdd1l	chrXVII	4422302	4432811	+	2834	-0.169297	5.64276	0.674368	0.418663	0.684697	0.169297	0.740124	0.846962	NA	NA	74
gene-apeh	chrXII	8179399	8187310	+	3192	-0.300453	7.11983	10.4682	0.0031796	0.0371616	0.300453	0.162679	0.875257	144	NA	27
gene-apex1	chrIV	20649287	20652366	-	1541	0.0641091	5.59092	0.492046	0.488966	0.740192	0.0641091	0.694415	0.931588	56	NA	45
gene-apex2	chrXII	4851076	4853859	+	1854	-0.212406	3.60098	3.47043	0.0732926	0.268208	0.212406	0.744724	0.892762	NA	NA	57
gene-aph1b	chrII	22286867	22291304	+	1679	0.0824592	5.73483	0.963728	0.334889	0.611745	0.0824592	0.80744	0.864909	NA	NA	NA
gene-api5	chrXIX	16312174	16317888	-	2368	-0.128432	5.13506	1.18093	0.286691	0.566927	0.128432	0.685957	0.920765	NA	NA	70
gene-aplf	chrIX	18859741	18866175	-	2134	0.133215	3.94813	1.31282	0.261851	0.54329	0.133215	0.802854	0.858361	NA	NA	NA
gene-apln	chrIV	6515412	6540387	+	5743	-0.541928	4.7183	5.51849	0.0263161	0.147599	0.541928	0.679722	0.856502	NA	NA	41
gene-aplnra	chrXIII	13270047	13272145	-	2099	-0.179226	2.9517	1.09674	0.304187	0.583152	0.179226	0.336732	0.955248	NA	NA	68
gene-aplp1	chrXX	10512734	10539999	+	5100	-0.0790314	6.70631	0.233753	0.632619	0.830325	0.0790314	0.0904925	0.428201	109	47	22
gene-aplp2	chrI	17271509	17317369	-	4490	-0.131277	8.01591	0.649559	0.427251	0.692163	0.131277	0.637896	0.875261	NA	NA	63
gene-apnl	chrXI	6266482	6268161	-	1083	0.258357	7.80742	2.60195	0.11826	0.350945	0.258357	0.269214	0.185592	90	39	118
gene-apobec2b	chrXII	8922563	8925388	-	1904	-0.63352	4.36018	3.03736	0.0926883	0.306719	0.63352	0.402931	0.636646	144	67	27
gene-apoc1	chrXX	1474639	1475641	+	584	-0.10417	0.141829	0.126768	0.72455	0.880289	0.10417	0.816919	0.775712	NA	NA	NA
gene-apoc2	chrXX	1482845	1484048	+	797	0.321816	3.52544	2.52702	0.123452	0.359479	0.321816	0.876153	0.892486	NA	NA	NA
gene-apoda.1	chrIII	12529956	12536905	+	5901	-0.518197	1.00582	7.32697	0.0115855	0.0874839	0.518197	0.536666	0.753581	NA	NA	NA
gene-apodb	chrXXI	15325283	15327793	+	1078	-0.911915	2.42134	1.447	0.239397	0.516383	0.911915	0.797143	0.873963	NA	NA	94
gene-apoeb	chrXX	1469217	1471103	+	1538	-0.0123448	11.5393	0.0111735	0.916591	0.968106	0.0123448	0.746268	0.704489	NA	NA	NA
gene-apoob	chrXXI	16933296	16937266	+	1076	-0.102771	4.04059	0.784383	0.383556	0.654879	0.102771	0.829109	0.876698	NA	NA	NA
gene-apool	chrIV	15517892	15523248	-	1962	0.157618	5.69082	5.27351	0.0295676	0.15824	0.157618	0.342535	0.457327	51	21	45
gene-appa	chrI	22751307	22784815	-	4004	-0.173215	7.88157	1.35912	0.253797	0.53369	0.173215	0.799389	0.839391	NA	NA	135
gene-appbp2	chrI	18906187	18916170	-	3298	-0.0517282	5.08849	0.238892	0.62892	0.827701	0.0517282	0.749571	0.745689	NA	NA	18
gene-appl1	chrXVII	1804220	1812389	-	3937	0.230099	6.58944	8.30709	0.00761622	0.0665094	0.230099	0.832513	0.890803	NA	NA	293
gene-appl2	chrXIX	19094565	19109476	+	3511	0.103879	6.00374	2.27726	0.142797	0.391018	0.103879	0.715655	0.850877	NA	NA	70
gene-aprt	chrVI	1300192	1304154	+	1025	-0.206517	5.25589	4.88917	0.0356021	0.17588	0.206517	0.792793	0.902779	NA	NA	NA
gene-aptx	chrIX	13419531	13422257	-	1426	0.00287593	2.70819	0.000495741	0.982399	0.993673	0.00287593	0.459139	0.70512	69	30	48
gene-aqp10b	chrX	8787501	8792116	-	1828	2.52383	0.921644	49.2423	1.45092e-07	2.14273e-05	2.52383	0.775911	0.868191	NA	NA	3
gene-aqp11	chrVII	29591760	29594120	-	1709	-0.213893	2.89534	3.80994	0.0613003	0.242815	0.213893	0.804293	0.827234	NA	NA	100
gene-aqp7	chrXVII	14007454	14010849	-	1833	0.307618	3.25131	6.9017	0.0139702	0.0987819	0.307618	0.842483	0.759946	NA	NA	4
gene-aqr	chrXV	9394231	9433719	-	4807	0.0422092	6.02022	0.117845	0.734019	0.88513	0.0422092	0.775877	0.838077	NA	NA	245
gene-araf	chrXIII	456027	467731	+	4841	0.0240835	6.50508	0.106444	0.746723	0.890171	0.0240835	0.682601	0.786488	NA	NA	NA
gene-arap3	chrIV	253561	273746	+	5890	-0.595889	3.53123	6.46645	0.016979	0.112439	0.595889	0.746266	0.815506	NA	NA	NA
gene-areg	chrXIII	2213811	2219863	+	1272	-0.585181	2.70804	2.85505	0.102503	0.325019	0.585181	0.642894	0.794239	NA	NA	NA
gene-arel1	chrXV	2314097	2323058	+	4046	0.321424	4.45178	9.34346	0.00496866	0.0500405	0.321424	0.794034	0.800537	NA	NA	NA
gene-arf1	chrIII	14008065	14014356	+	2218	-0.0012483	8.71349	0.000304064	0.986215	0.994471	0.0012483	0.8057	0.898824	NA	NA	34
gene-arf2a	chrXI	15298074	15302826	+	2143	-0.131767	6.88033	1.46043	0.237249	0.514183	0.131767	0.774832	0.895954	NA	NA	174
gene-arf2b	chrV	5743723	5750200	-	2461	-0.0375508	8.44853	0.139978	0.711199	0.872876	0.0375508	0.816387	0.888069	NA	NA	40
gene-arf6a	chrXVIII	14466599	14468853	-	2162	-0.143959	6.26804	1.33369	0.258181	0.538863	0.143959	0.694821	0.743009	NA	NA	5
gene-arf6b	chrXV	5445838	5448469	-	2370	-0.0674329	6.06645	0.910982	0.348248	0.623378	0.0674329	0.786066	0.876542	NA	NA	NA
gene-arfgap1	chrXVII	11179582	11191917	+	4593	0.104908	6.28683	2.47293	0.127367	0.366339	0.104908	0.596355	0.844506	NA	NA	4
gene-arfgap2	chrII	21950315	21958944	+	2257	-0.00608726	6.15967	0.00551418	0.941348	0.978687	0.00608726	0.735256	0.812885	NA	NA	NA
gene-arfgap3	chrIV	31296348	31302292	-	3458	0.0653882	7.18271	1.40059	0.24685	0.525192	0.0653882	0.792642	0.788924	NA	NA	143
gene-arfgef1	chrXXI	11312119	11346840	+	7083	-0.260785	7.54596	17.8746	0.00023811	0.00603889	0.260785	0.154322	0.21412	190	82	94
gene-arfgef2	chrXII	17142476	17162893	-	7232	0.147613	6.75737	3.71539	0.0644012	0.24953	0.147613	0.757223	0.772864	NA	NA	57
gene-arfgef3	chrVI	16850299	16878245	-	11141	0.260174	4.82982	5.39174	0.0279462	0.153142	0.260174	0.793576	0.854891	NA	NA	NA
gene-arfip1	chrIX	16803627	16815563	+	7471	0.425391	7.5904	14.6765	0.00068323	0.0126968	0.425391	0.756536	0.785627	NA	NA	48
gene-arfip2b	chrVII	22987017	23000093	-	4804	-0.066136	6.43659	0.321589	0.575298	0.796467	0.066136	0.547446	0.851163	132	NA	42
gene-arfrp1	chrXVII	18117724	18122829	+	2067	-0.0134325	5.186	0.0188448	0.891822	0.957921	0.0134325	0.806327	0.82878	NA	NA	4
gene-arg2	chrXV	12605998	12612081	-	1904	-0.0637044	7.09124	0.0316381	0.860145	0.945359	0.0637044	0.812626	0.930487	NA	NA	NA
gene-arglu1a	chrXVI	615923	622680	+	2302	0.00572483	7.56778	0.00634855	0.937076	0.97679	0.00572483	0.761791	0.825974	NA	NA	NA
gene-arhgap1	chrI	21064683	21076705	+	4939	0.0234689	7.00173	0.14634	0.705026	0.869922	0.0234689	0.774271	0.86861	NA	NA	135
gene-arhgap10	chrIX	15568325	15609143	+	4112	-0.0687063	6.12828	1.30678	0.262926	0.544132	0.0687063	0.538494	0.851394	NA	NA	48
gene-arhgap11a	chrXV	2792228	2798767	-	3687	0.145551	3.31865	0.916277	0.346874	0.622032	0.145551	0.857717	0.861329	NA	NA	NA
gene-arhgap12b	chrXXI	3953510	3997409	-	4335	0.267895	3.43958	5.14143	0.0315031	0.164649	0.267895	0.251149	0.734005	185	NA	NA
gene-arhgap15	chrXVI	17023690	17030235	+	1949	-0.0777407	5.32183	0.284353	0.598187	0.810732	0.0777407	0.794823	0.879749	NA	NA	6
gene-arhgap17b	chrXI	11570376	11587662	+	4112	0.019647	8.04777	0.0710372	0.79184	0.913026	0.019647	0.60667	0.806389	NA	NA	118
gene-arhgap18	chrXVIII	15065684	15078550	-	4281	-0.028967	5.17846	0.0361489	0.850618	0.941187	0.028967	0.818543	0.872189	NA	NA	5
gene-arhgap21b	chrIII	1338187	1365927	-	7790	-0.249916	5.9385	8.0302	0.00856067	0.071948	0.249916	0.814703	0.837219	NA	NA	NA
gene-arhgap22	chrVI	9814317	9823483	+	3099	0.101579	3.03459	0.431457	0.516787	0.759702	0.101579	0.817959	0.899617	NA	NA	NA
gene-arhgap23a	chrXI	7344244	7396314	+	9324	0.0587287	7.65203	0.331847	0.569303	0.793033	0.0587287	0.429362	0.822795	90	NA	118
gene-arhgap24	chrXIV	4091693	4134204	-	6759	0.015196	4.44093	0.0106445	0.918582	0.968827	0.015196	0.837132	0.85415	NA	NA	44
gene-arhgap25	chrXIII	16097055	16106659	+	2984	0.0784829	5.14696	0.310174	0.582121	0.800597	0.0784829	0.7592	0.848526	NA	NA	119
gene-arhgap27	chrV	7204350	7223869	-	4617	0.00627992	7.00977	0.0125921	0.911476	0.965086	0.00627992	0.760064	0.747404	NA	NA	40
gene-arhgap27l	chrXI	16854947	16875594	-	5412	0.13345	7.82887	2.28604	0.142059	0.38953	0.13345	0.694952	0.823601	NA	NA	NA
gene-arhgap28	chrXXI	17264073	17269983	-	2953	0.531235	0.798397	4.2722	0.0483652	0.211921	0.531235	0.79789	0.91226	NA	NA	NA
gene-arhgap29a	chrXXI	6274552	6302933	+	5749	-0.320581	5.62408	5.0387	0.0331057	0.169238	0.320581	0.342812	0.752201	186	NA	125
gene-arhgap31	chrVII	24884066	24895444	-	5930	-0.277139	3.3944	2.62739	0.116555	0.348391	0.277139	0.855517	0.857218	NA	NA	42
gene-arhgap32b	chrVII	15401369	15490751	-	10393	-0.284341	6.12889	9.49636	0.00467138	0.0479636	0.284341	0.233445	0.593137	129	NA	10
gene-arhgap35a	chrI	9673118	9721313	-	6397	0.0939012	6.8378	0.524028	0.4753	0.730504	0.0939012	0.562693	0.789631	3	NA	2
gene-arhgap35b	chrVII	20090907	20100669	-	7095	0.154347	4.02633	1.11192	0.300929	0.5805	0.154347	0.383993	0.658313	130	59	42
gene-arhgap36	chrVII	1145047	1159334	-	4096	-0.174481	4.46229	0.840583	0.367277	0.640451	0.174481	0.827621	0.912334	NA	NA	65
gene-arhgap39	chrVIII	1917323	1969384	+	9105	0.116236	0.405009	0.244786	0.624738	0.825531	0.116236	0.777004	0.846653	NA	NA	91
gene-arhgap42a	chrVII	24169316	24180481	-	3760	-0.103824	5.05558	1.41631	0.244281	0.521833	0.103824	0.59068	0.854579	133	NA	42
gene-arhgap44a	chrXI	9188987	9212840	-	6577	0.988171	0.703157	11.9304	0.00182275	0.0253484	0.988171	0.464295	0.731576	91	NA	118
gene-arhgap45b	chrVIII	18362717	18374395	+	4869	-0.0667713	7.65781	0.526717	0.474181	0.729549	0.0667713	0.795373	0.877761	NA	NA	127
gene-arhgap46a	chrXVII	15979975	16005935	+	4955	-0.191703	6.46359	3.35943	0.0777739	0.278338	0.191703	0.765482	0.856817	NA	NA	4
gene-arhgap4b	chrXII	17687387	17708274	+	4730	0.118472	6.95465	0.50704	0.482478	0.73591	0.118472	0.84769	0.823946	NA	NA	57
gene-arhgap5	chrXV	357651	372614	-	5475	-0.0343019	6.53866	0.0369815	0.848929	0.940325	0.0343019	0.803498	0.855905	NA	NA	NA
gene-arhgap9	chrXVII	5857516	5894995	-	4418	0.255216	7.18706	2.6069	0.117926	0.350725	0.255216	0.812958	0.840754	NA	NA	4
gene-arhgef10	chrXV	3554074	3586367	-	5200	0.0826757	4.93362	0.336537	0.566603	0.791031	0.0826757	0.779452	0.820594	NA	NA	NA
gene-arhgef10la	chrXVII	2489187	2546768	+	6095	-0.452753	4.71128	19.2609	0.000154685	0.00446606	0.452753	0.796247	0.823135	NA	NA	74
gene-arhgef11	chrVII	2577592	2590447	+	5790	0.0353752	6.99665	0.208598	0.65149	0.841035	0.0353752	0.844897	0.874352	NA	NA	65
gene-arhgef12a	chrI	8781627	8815542	-	7577	0.159213	6.53921	4.45898	0.0440309	0.200574	0.159213	0.573311	0.822547	3	NA	2
gene-arhgef15b	chrVII	4734177	4744727	-	3367	-0.276964	5.80725	7.09812	0.012808	0.0936819	0.276964	0.793113	0.813066	NA	NA	42
gene-arhgef16	chrXII	13029646	13038044	+	2576	-0.0072307	6.89441	0.00412587	0.949254	0.982124	0.0072307	0.67524	0.878677	NA	NA	57
gene-arhgef18a	chrIII	12382753	12397388	+	4203	0.0445217	7.27699	0.477573	0.495372	0.744545	0.0445217	0.746879	0.789596	NA	NA	NA
gene-arhgef18b	chrVIII	14341755	14375764	-	8623	0.0545809	6.5552	0.428156	0.518382	0.760585	0.0545809	0.715548	0.819389	NA	NA	77
gene-arhgef19	chrXII	15180771	15198057	+	5716	0.0649769	4.40383	0.191494	0.665127	0.847476	0.0649769	0.775436	0.799153	NA	NA	57
gene-arhgef1a	chrX	430216	493903	-	3874	-0.298697	4.64217	9.41017	0.00483651	0.0490947	0.298697	0.792618	0.8919	NA	NA	NA
gene-arhgef1b	chrXX	1313815	1321926	+	5036	-0.0920779	8.39037	1.39058	0.248505	0.527012	0.0920779	0.803614	0.896739	NA	NA	NA
gene-arhgef25a	chrXII	9745511	9779578	+	5130	-0.0911533	4.99583	0.476091	0.496036	0.745034	0.0911533	0.51587	0.731176	144	NA	57
gene-arhgef25b	chrXVII	10062199	10083134	+	3286	-0.232237	2.22085	1.07981	0.307877	0.586202	0.232237	0.771251	0.866501	NA	NA	4
gene-arhgef28a	chrXIV	2179990	2208143	+	6726	-0.212766	7.17954	0.267362	0.609295	0.816233	0.212766	0.805622	0.864119	NA	NA	141
gene-arhgef3	chrXVII	1834865	1847854	+	4136	-0.200699	4.21368	1.38204	0.249928	0.528694	0.200699	0.79107	0.834919	NA	NA	293
gene-arhgef37	chrIV	4045201	4062217	+	7870	0.227465	6.01842	1.19619	0.283664	0.563612	0.227465	0.844424	0.879417	NA	NA	41
gene-arhgef38	chrIX	13995131	14006093	+	3510	0.201589	5.77735	1.48484	0.233468	0.511773	0.201589	0.65725	0.797597	69	NA	48
gene-arhgef39	chrIV	22744437	22798690	+	2809	-0.0485126	3.10199	0.0826497	0.775914	0.905218	0.0485126	0.547975	0.625471	57	NA	45
gene-arhgef3l	chrXII	8526689	8531517	-	1997	0.110108	5.31764	0.562859	0.459543	0.717855	0.110108	0.526336	0.821038	144	NA	27
gene-arhgef40	chrVII	2209171	2235168	-	8126	-0.213275	4.70581	1.97534	0.171186	0.4296	0.213275	0.803163	0.872305	NA	NA	65
gene-arhgef5	chrXX	7576215	7584027	-	3244	0.150021	7.50418	4.29158	0.0478941	0.210824	0.150021	0.199301	0.386013	107	NA	1
gene-arhgef6	chrIV	6124159	6143555	+	5046	0.0215401	7.17958	0.0858413	0.771753	0.90303	0.0215401	0.817054	0.861004	NA	NA	41
gene-arhgef7a	chrXVI	7153135	7175251	-	3764	0.103368	3.25186	1.02638	0.319926	0.598467	0.103368	0.845685	0.89073	NA	NA	43
gene-arhgef7b	chrI	25016347	25030130	-	3597	-0.609175	3.59942	1.7906	0.191956	0.459197	0.609175	0.8484	0.891381	NA	NA	135
gene-arid1aa	chrXX	11338788	11353631	-	8519	-0.0364242	7.34775	0.137276	0.71387	0.874099	0.0364242	0.248183	0.653157	109	NA	22
gene-arid1ab	chrX	13455338	13496486	-	8469	-0.0368076	7.22563	0.111906	0.740547	0.886977	0.0368076	0.759437	0.831449	NA	NA	3
gene-arid1b	chrXV	3390602	3499652	-	6953	-0.402762	3.58185	9.09581	0.00549465	0.0535039	0.402762	0.814651	0.851672	NA	NA	NA
gene-arid2	chrIV	20288389	20314751	+	6867	-0.0441947	6.58961	0.358545	0.554263	0.783262	0.0441947	0.38645	0.663744	56	NA	45
gene-arid3a	chrVIII	10747691	10782050	-	11482	0.224712	7.53853	1.13888	0.295257	0.575412	0.224712	0.597571	0.594111	196	86	77
gene-arid3c	chrXIII	2657887	2712369	-	6457	0.120508	6.1198	0.213576	0.647661	0.838688	0.120508	0.802773	0.849921	NA	NA	NA
gene-arid4a	chrXV	200872	212980	+	5621	0.0618066	6.3757	1.44815	0.239181	0.516275	0.0618066	0.791907	0.824966	NA	NA	NA
gene-arid4b	chrVI	6524867	6553614	+	4719	-0.010006	5.98769	0.0189122	0.89163	0.957827	0.010006	0.79667	0.836982	NA	NA	NA
gene-arid5a	chrXIII	12316174	12323543	-	3440	0.0353737	3.67804	0.0634436	0.803024	0.918427	0.0353737	0.256486	0.584773	204	NA	68
gene-arid5b	chrVI	14835985	14899892	+	5850	-0.15706	5.88776	1.47087	0.235622	0.513345	0.15706	0.798179	0.845677	NA	NA	176
gene-arih1	chrXIX	17986393	17998996	-	2494	0.171023	5.51465	7.80554	0.00942098	0.0764304	0.171023	0.785824	0.839998	NA	NA	70
gene-arih2	chrXII	14012415	14023616	-	3424	0.0556773	6.52463	0.848255	0.365132	0.638737	0.0556773	0.745526	0.807326	NA	NA	57
gene-arl1	chrIV	25024082	25028205	+	1719	0.0888397	6.76277	1.08796	0.306093	0.584851	0.0888397	0.356756	0.823738	57	NA	45
gene-arl10	chrVII	28123250	28131201	-	2408	0.205735	1.09381	0.874931	0.357813	0.632742	0.205735	0.778212	0.821147	NA	NA	65
gene-arl11	chrI	29377992	29380378	-	984	0.745977	4.72765	52.8504	7.65882e-08	1.34537e-05	0.745977	0.822828	0.765389	NA	NA	NA
gene-arl13b	chrI	26772545	26779259	-	3408	-0.0492268	4.05126	0.233306	0.632943	0.830325	0.0492268	0.748458	0.867265	NA	NA	135
gene-arl15a	chrXIII	1969329	2049190	-	2566	-0.112191	4.39042	1.88792	0.180639	0.443049	0.112191	0.821737	0.899909	NA	NA	NA
gene-arl16	chrXI	9106742	9108593	-	1234	0.0341574	1.77333	0.0292198	0.865536	0.947494	0.0341574	0.41999	0.614401	91	NA	118
gene-arl2	chrVII	8207330	8209300	+	1204	0.0660663	3.7778	0.627482	0.435125	0.698368	0.0660663	0.538936	0.700768	125	NA	42
gene-arl3b	chrV	8579886	8582649	-	1735	-0.214666	3.98523	7.10447	0.0127722	0.0936479	0.214666	0.646951	0.745656	18	NA	40
gene-arl3l1	chrIV	11003658	11007285	-	1200	0.0260848	0.655391	0.0131021	0.909709	0.964439	0.0260848	0.198206	0.625774	51	NA	24
gene-arl4aa	chrXX	4821883	4824362	+	1493	-0.0249975	4.93542	0.0989197	0.755526	0.89395	0.0249975	0.906303	0.869025	NA	NA	128
gene-arl4d	chrV	6839399	6841776	-	1544	-0.298339	2.4525	0.126652	0.72468	0.880289	0.298339	0.62487	0.766633	16	NA	40
gene-arl5a	chrXVI	18477271	18482167	-	1536	-0.103565	4.88784	0.948292	0.338724	0.615285	0.103565	0.794132	0.776191	NA	NA	NA
gene-arl5c	chrXI	7299009	7302798	+	1604	-0.0561142	4.65749	0.125586	0.725782	0.880687	0.0561142	0.217012	0.412599	90	NA	118
gene-arl6	chrII	8537776	8543185	-	2602	-0.172476	2.5442	2.05515	0.163072	0.419057	0.172476	0.571119	0.870998	NA	NA	NA
gene-arl6ip1	chrXI	17362755	17367836	+	1519	0.1544	7.30271	5.80436	0.0230115	0.135751	0.1544	0.791812	0.901265	NA	NA	NA
gene-arl6ip4	chrXIII	8312911	8314637	-	1296	0.0508664	5.10143	0.642964	0.42958	0.693914	0.0508664	0.534317	0.851038	NA	NA	68
gene-arl6ip5a	chrXVII	19696269	19698609	-	1025	0.082323	4.43429	0.650986	0.426749	0.691686	0.082323	0.805259	0.894974	NA	NA	4
gene-arl6ip6	chrI	21061364	21063250	-	1125	-0.0359311	4.64409	0.0843694	0.773661	0.903869	0.0359311	0.788529	0.841582	NA	NA	135
gene-arl8	chrXXI	13535283	13541053	-	2166	-0.0983124	3.88643	0.819339	0.373311	0.645636	0.0983124	0.818985	0.897196	NA	NA	94
gene-arl9	chrIV	3819099	3821947	+	1832	0.124319	5.6863	2.14992	0.154028	0.407028	0.124319	0.813098	0.795187	NA	NA	41
gene-armc1	chrXXI	11455513	11463350	+	3168	-0.0356495	5.98998	0.252514	0.619349	0.822698	0.0356495	0.0404397	0.147204	190	82	94
gene-armc10	chrXIX	9097556	9101174	+	2821	-0.0955945	3.21608	0.642122	0.429878	0.694128	0.0955945	0.743732	0.818279	NA	NA	70
gene-armc1l	chrXVIII	11129058	11131634	+	1324	-0.0368731	1.81961	0.035987	0.850949	0.941187	0.0368731	0.897857	0.825144	NA	NA	5
gene-armc2	chrXVIII	8476452	8492647	-	5301	-0.0587509	2.59569	0.112798	0.739554	0.886927	0.0587509	0.781995	0.834617	NA	NA	5
gene-armc3	chrXXI	9700349	9707978	-	2988	0.147672	1.73281	0.520246	0.476883	0.731803	0.147672	0.159737	0.378285	190	82	12
gene-armc5	chrXI	14076769	14082882	-	4738	-0.175282	3.76744	4.12845	0.0520265	0.221283	0.175282	0.865089	0.937119	NA	NA	174
gene-armc6	chrIII	7175361	7178553	-	2303	-0.0967454	3.08796	0.445766	0.50997	0.755596	0.0967454	0.896186	0.933858	NA	NA	NA
gene-armc7	chrV	6069401	6072081	-	2181	0.0943681	2.53724	0.62744	0.435141	0.698368	0.0943681	0.336449	0.506444	16	NA	40
gene-armc8	chrXVI	16586688	16596034	-	3559	0.0511516	5.23075	0.463552	0.501716	0.749632	0.0511516	0.842559	0.873538	NA	NA	6
gene-armh3	chrIX	11201912	11221000	+	3092	-0.0653974	5.54873	1.22379	0.278294	0.559911	0.0653974	0.627643	0.782469	67	NA	48
gene-armt1	chrXVIII	8223116	8227836	+	3989	0.0800309	4.89031	1.61997	0.213853	0.486075	0.0800309	0.57056	0.95008	NA	NA	5
gene-arnt	chrXX	6827473	6837286	+	4420	0.0176959	7.04759	0.156062	0.695885	0.865436	0.0176959	0.206616	0.626464	107	NA	1
gene-arnt2	chrII	1177105	1211124	+	4715	-0.0658555	4.36732	0.226995	0.637561	0.833243	0.0658555	0.756658	0.795962	NA	NA	NA
gene-arntl1a	chrXIX	1352848	1364036	-	3787	0.019582	5.75078	0.0235262	0.879227	0.953245	0.019582	0.758992	0.834258	NA	NA	NA
gene-arpc1a	chrIX	17410344	17415350	-	2465	-0.00377861	7.0997	0.00481915	0.945162	0.980412	0.00377861	0.878819	0.878973	NA	NA	48
gene-arpc2	chrI	25781670	25787039	-	1474	-0.0256508	8.22352	0.142791	0.708451	0.871852	0.0256508	0.763759	0.783124	NA	NA	135
gene-arpc3	chrXIV	8836490	8839060	-	836	0.0224494	7.34464	0.0992656	0.755114	0.893712	0.0224494	0.769384	0.887124	NA	NA	44
gene-arpc4	chrXVII	9801823	9804857	-	1140	0.0434538	5.11476	0.226019	0.638282	0.833463	0.0434538	0.581914	0.91129	NA	NA	4
gene-arpc5b	chrVIII	9610180	9612912	-	1574	-0.338036	7.98623	32.0383	5.04498e-06	0.000361333	0.338036	0.0208237	0.514055	196	85	77
gene-arpin	chrXIX	1064243	1067815	+	1287	-0.157553	4.55302	1.28466	0.266913	0.548147	0.157553	0.84231	0.848861	NA	NA	NA
gene-arpp21	chrX	10154718	10165611	+	3291	-0.0519451	4.56459	0.145197	0.706124	0.870384	0.0519451	0.798977	0.892596	NA	NA	3
gene-arrb2b	chrVII	12747758	12758625	+	3260	0.0893993	5.28784	0.927099	0.344089	0.619902	0.0893993	0.297663	0.572519	128	55	42
gene-arrdc1a	chrXIII	1171072	1182054	+	2362	0.100731	6.37196	1.30413	0.2634	0.544687	0.100731	0.858309	0.775052	NA	NA	NA
gene-arrdc1b	chrXIV	11635861	11662245	-	3148	-0.159607	5.99114	1.98283	0.170404	0.428721	0.159607	0.784758	0.835993	NA	NA	44
gene-arrdc2	chrVIII	10448059	10457686	-	3139	-0.103762	7.27192	0.0575462	0.81222	0.921851	0.103762	0.148294	0.465559	196	86	77
gene-arrdc3a	chrXIII	11356219	11363434	+	4271	0.124912	7.07707	0.312629	0.58064	0.799944	0.124912	0.552022	0.771151	204	NA	68
gene-arsa	chrXIX	8627614	8639864	+	2455	0.110795	4.40272	1.3499	0.255375	0.535591	0.110795	0.636748	0.68638	NA	NA	70
gene-arsb	chrXIV	1440541	1450116	-	3988	-0.113586	3.93936	0.888557	0.354155	0.628831	0.113586	0.762414	0.86119	NA	NA	141
gene-arsh	chrXVI	12089710	12097677	-	3297	-0.0878469	5.23906	0.348127	0.560039	0.787025	0.0878469	0.338338	0.68416	179	NA	43
gene-arsia	chrIV	10703971	10708875	+	3840	0.44597	3.17652	9.19369	0.00527985	0.0521737	0.44597	0.485669	0.710686	50	NA	24
gene-arsj	chrVII	10946509	10960202	+	3816	-0.454184	2.57822	5.03709	0.0331315	0.169238	0.454184	0.568361	0.738738	127	NA	42
gene-arsk	chrXIII	11351668	11354933	-	1996	0.0531405	3.5457	0.106573	0.746576	0.890171	0.0531405	0.835238	0.796873	204	NA	68
gene-arv1	chrXVIII	5466443	5472781	+	3123	0.106317	3.87698	0.685223	0.414988	0.681693	0.106317	0.640186	0.685545	NA	NA	NA
gene-arvcfb	chrXIII	15429814	15580136	+	6853	-0.219044	5.71814	1.22228	0.278583	0.559984	0.219044	0.787854	0.8416	NA	NA	68
gene-as3mt	chrIX	11413785	11417992	+	1865	1.24314	2.84407	34.5053	2.85258e-06	0.000225611	1.24314	0.673158	0.815238	67	NA	48
gene-asah1b	chrIX	16342713	16346623	-	1553	0.0461094	6.81039	0.272698	0.605749	0.814761	0.0461094	0.763989	0.796351	NA	NA	48
gene-asap1b	chrXXI	14073853	14107647	-	5282	0.152623	5.42659	2.31622	0.139557	0.385825	0.152623	0.816331	0.809439	NA	NA	94
gene-asap2a	chrXV	6451868	6491692	-	4905	-0.191952	5.85015	2.00998	0.167606	0.425143	0.191952	0.816961	0.866086	NA	NA	245
gene-asap3	chrXV	7787234	7806136	-	4928	0.038695	7.32442	0.224009	0.639773	0.834365	0.038695	0.762933	0.81666	NA	NA	245
gene-asb1	chrXVI	4478328	4482630	+	1542	0.264821	3.13199	4.62927	0.0404542	0.191073	0.264821	0.808546	0.86255	NA	NA	43
gene-asb10	chrIII	16887223	16891966	-	2543	-0.331772	2.83531	0.515236	0.479014	0.73341	0.331772	0.755996	0.808961	NA	NA	NA
gene-asb13b	chrXIX	18274139	18278322	+	2265	-0.151444	4.33299	0.556703	0.461983	0.719781	0.151444	0.779333	0.855832	NA	NA	70
gene-asb3	chrV	15000408	15004313	-	2481	-0.0754314	3.53646	0.429589	0.517689	0.760091	0.0754314	0.888336	0.874466	NA	NA	113
gene-asb4	chrX	11393740	11397180	+	2565	-0.403338	0.580846	1.05386	0.313651	0.592074	0.403338	0.809525	0.933806	NA	NA	3
gene-asb5a	chrIV	2025054	2030799	-	3020	0.0789434	1.89866	0.0419439	0.83925	0.937418	0.0789434	0.693936	0.756957	NA	NA	264
gene-asb5b	chrIX	4073586	4080897	+	1181	-0.576427	5.10402	11.9893	0.00178332	0.0249875	0.576427	0.694401	0.856591	NA	NA	48
gene-asb6	chrXIII	13875659	13880497	-	1954	-0.0966597	3.52473	1.19802	0.283303	0.563432	0.0966597	0.7552	0.826258	NA	NA	68
gene-asb7	chrII	1141307	1150926	-	4305	0.0885376	3.69424	0.866779	0.360027	0.634841	0.0885376	0.753843	0.791511	NA	NA	NA
gene-asb8	chrXII	10420251	10424060	-	2484	0.329405	5.2599	19.7898	0.0001317	0.0040253	0.329405	0.273516	0.679822	145	NA	57
gene-ascc1	chrV	9996086	10006954	+	5683	0.0689107	5.92862	0.358966	0.554032	0.783126	0.0689107	0.845842	0.884452	NA	NA	40
gene-ascc2	chrXIII	19238376	19244380	-	3109	-0.229501	5.34056	6.40379	0.0174679	0.114405	0.229501	0.726404	0.843574	NA	NA	119
gene-ascc3	chrXX	19332260	19425265	+	6820	0.28189	6.23282	7.58173	0.0103726	0.0811526	0.28189	0.757364	0.834756	NA	NA	NA
gene-ascl1a	chrIV	32581888	32583675	-	1686	-0.28317	1.51024	3.99189	0.0557946	0.23087	0.28317	0.863623	0.846964	NA	NA	NA
gene-ascl1b	chrXIX	10546125	10547540	-	1416	0.080627	2.30423	0.304144	0.585793	0.803214	0.080627	0.508818	0.789016	165	NA	70
gene-asf1ba	chrXI	8986384	8990079	-	1474	-0.527537	3.50529	29.1935	1.00504e-05	0.000601149	0.527537	0.104209	0.573202	91	NA	118
gene-asf1bb	chrIX	7591733	7595269	+	1582	0.0742578	3.78878	0.570253	0.456639	0.715328	0.0742578	0.622634	0.83378	NA	NA	48
gene-ash1l	chrX	6581622	6608231	+	10148	0.0670141	7.16923	0.452862	0.506649	0.753297	0.0670141	0.707023	0.840771	NA	NA	3
gene-ash2l	chrXIV	537548	544113	-	2472	0.0776255	5.00504	0.895521	0.352306	0.626855	0.0776255	0.850106	0.899221	NA	NA	141
gene-asic1b	chrXVII	4509921	4624846	-	6309	-1.06627	2.54392	14.438	0.000741785	0.0134407	1.06627	0.779886	0.820761	NA	NA	74
gene-asip1	chrXVII	1614600	1623233	-	1077	-0.970803	2.17063	12.7925	0.00132824	0.0205049	0.970803	0.766609	0.828369	NA	NA	293
gene-asip2b	chrIII	9171141	9175774	-	1475	-0.801259	0.651912	4.49967	0.0431454	0.198843	0.801259	0.548847	0.763707	NA	NA	NA
gene-asl	chrVII	21611194	21632414	+	1849	0.968791	5.05461	12.5598	0.00145067	0.0215381	0.968791	0.344429	0.708177	131	NA	42
gene-asmt2	chrXV	1023738	1027474	+	2340	0.192832	1.43497	0.504465	0.483582	0.736772	0.192832	0.780889	0.881963	NA	NA	NA
gene-asmtl	chrXVI	3208109	3215103	+	2749	-0.0911396	4.58845	0.537144	0.46988	0.726446	0.0911396	0.784612	0.851394	NA	NA	43
gene-asns	chrX	1468775	1478219	+	2574	-0.386046	4.10017	2.84911	0.102844	0.325234	0.386046	0.75776	0.810484	NA	NA	NA
gene-aspa	chrVII	17816818	17823927	-	2310	-0.513356	3.77538	6.78994	0.0146826	0.102198	0.513356	0.318911	0.520548	129	58	42
gene-aspg	chrXV	5449582	5461693	+	3313	0.0526875	5.09505	0.242438	0.626396	0.826165	0.0526875	0.746716	0.834679	NA	NA	NA
gene-asph	chrIII	4198582	4212437	+	903	-0.0322212	5.34516	0.0550601	0.816236	0.924176	0.0322212	0.622212	0.814235	NA	NA	NA
gene-asphd2	chrXIII	14657349	14662583	+	3495	-0.0433715	4.87617	0.183734	0.671555	0.851749	0.0433715	0.829877	0.892895	NA	NA	68
gene-aspm	chrVIII	7010096	7024007	-	4868	0.304791	3.22113	1.80118	0.190651	0.457598	0.304791	0.776163	0.837049	194	NA	91
gene-aspn	chrXVII	2092252	2098575	+	2413	-1.39067	4.21778	13.1198	0.00118475	0.0189736	1.39067	0.827919	0.88704	NA	NA	74
gene-aspscr1	chrIX	6924122	6935017	+	2179	0.0258022	5.06247	0.202906	0.65595	0.842772	0.0258022	0.693795	0.838427	NA	NA	48
gene-asrgl1	chrVI	5835654	5843526	-	1948	-0.466561	2.73008	6.02478	0.0207753	0.128217	0.466561	0.739611	0.831624	NA	NA	NA
gene-ass1	chrXIV	5803442	5822823	+	1659	1.39083	2.37409	7.73047	0.00973863	0.0780588	1.39083	0.674855	0.857516	NA	NA	44
gene-aste1b	chrX	10825786	10831223	+	2909	0.246599	4.67069	4.68637	0.0393283	0.187642	0.246599	0.828455	0.937301	NA	NA	3
gene-astn1	chrIII	3507088	3809329	+	6550	-0.141747	0.987007	0.373102	0.546382	0.778417	0.141747	0.806901	0.842044	NA	NA	NA
gene-asxl1	chrXII	18960076	18971810	+	5638	0.0349063	5.39418	0.223924	0.639836	0.834382	0.0349063	0.807472	0.864088	NA	NA	57
gene-asxl2	chrXV	11370408	11382591	+	6544	-0.00865134	6.45045	0.028618	0.866914	0.94779	0.00865134	0.830215	0.886188	NA	NA	NA
gene-atad1a	chrXIII	14896211	14903970	-	3522	-0.0322584	4.11435	0.0846434	0.773305	0.903642	0.0322584	0.831388	0.700511	NA	NA	68
gene-atad1b	chrV	15075689	15082860	+	2631	0.047304	5.82545	0.381552	0.541904	0.775769	0.047304	0.883826	0.871661	NA	NA	113
gene-atad2b	chrXVIII	13753144	13797414	+	4963	-0.0823564	5.12561	0.729347	0.400544	0.669576	0.0823564	0.7888	0.846048	NA	NA	5
gene-atad3	chrXVII	8845797	8850765	+	2399	-0.52045	5.06757	9.59543	0.00448913	0.0467924	0.52045	0.692792	0.869588	NA	NA	4
gene-atad5a	chrXI	12357390	12367334	-	6687	-0.0164849	3.98995	0.0224488	0.882003	0.954098	0.0164849	0.727652	0.794075	NA	NA	118
gene-atad5b	chrIX	4809326	4813756	+	3178	-0.250802	3.09655	2.83254	0.103801	0.326963	0.250802	0.656823	0.870335	NA	NA	48
gene-atat1	chrX	809512	830633	-	2779	0.00735166	3.7289	0.00355058	0.95292	0.983372	0.00735166	0.638457	0.814018	NA	NA	NA
gene-atf1	chrXVII	10326623	10331857	+	1868	0.109256	5.23114	2.78045	0.10688	0.332333	0.109256	0.743798	0.62436	NA	NA	4
gene-atf2	chrXVI	9923202	9937280	+	3571	0.627718	3.34454	4.48513	0.0434595	0.199739	0.627718	0.841191	0.897492	NA	NA	43
gene-atf3	chrXVIII	12800296	12803705	+	3107	0.139169	4.66602	1.34304	0.256558	0.537193	0.139169	0.764238	0.798864	NA	NA	5
gene-atf4a	chrIX	20056557	20060699	+	1919	-0.21674	8.22448	7.03505	0.0131692	0.0954683	0.21674	0.797697	0.811747	NA	NA	NA
gene-atf4b	chrXI	5818550	5821462	+	1955	-0.26554	8.03248	9.05713	0.00558214	0.0540968	0.26554	0.662542	0.888602	NA	NA	118
gene-atf5a	chrVII	20790259	20795044	+	3538	0.667196	2.5323	9.97448	0.00385981	0.0423569	0.667196	0.369726	0.608645	130	60	42
gene-atf6	chrVIII	16273263	16295520	+	3545	-0.103855	6.25647	0.653025	0.426035	0.691266	0.103855	0.787376	0.819121	NA	NA	77
gene-atf6b	chrX	17355967	17365120	-	2869	0.133113	5.90294	2.8453	0.103063	0.325618	0.133113	0.713812	0.770843	NA	NA	NA
gene-atf7a	chrXII	10403432	10418339	-	7131	-0.132928	6.20574	4.51109	0.0429003	0.197987	0.132928	0.371238	0.726387	145	NA	57
gene-atf7b	chrXVII	10286512	10295007	+	3340	-0.17284	5.47607	6.04217	0.0206092	0.127617	0.17284	0.777236	0.890095	NA	NA	4
gene-atf7ip2	chrXI	15767323	15772028	+	2061	0.0254948	3.69244	0.0593442	0.809361	0.920894	0.0254948	0.786955	0.784276	NA	NA	NA
gene-atg10	chrIII	5614114	5616881	-	1864	-0.14035	4.40476	0.820868	0.372872	0.645284	0.14035	0.689066	0.812713	NA	NA	NA
gene-atg101	chrVII	16102462	16103952	-	1403	0.194214	4.65241	2.07345	0.161278	0.416626	0.194214	0.0697077	0.374297	129	NA	10
gene-atg12	chrXX	7408479	7412274	-	1609	-0.221296	3.0861	2.43869	0.12992	0.370427	0.221296	0.568939	0.771095	107	NA	1
gene-atg13	chrI	25092238	25097935	+	2372	0.0848411	5.99008	1.45441	0.238194	0.51496	0.0848411	0.795301	0.903108	NA	NA	135
gene-atg14	chrXV	265032	270538	+	2003	0.158437	4.8096	2.85674	0.102407	0.32484	0.158437	0.823507	0.87293	NA	NA	NA
gene-atg16l1	chrI	656609	668188	+	2543	0.0538274	6.35735	0.865113	0.360482	0.635197	0.0538274	0.73829	0.871267	NA	NA	NA
gene-atg2a	chrIV	5232216	5250307	+	7984	0.190211	6.89406	2.48396	0.126557	0.364891	0.190211	0.830255	0.882525	NA	NA	41
gene-atg2b	chrXV	5142025	5155121	+	7494	0.0303109	6.68118	0.219225	0.643356	0.836745	0.0303109	0.830288	0.910747	NA	NA	NA
gene-atg3	chrI	21048134	21055404	+	2054	0.0871035	5.9579	2.09569	0.159127	0.413862	0.0871035	0.745663	0.873553	NA	NA	135
gene-atg4b	chrVIII	4293726	4298934	-	2621	0.0134648	5.09705	0.0410738	0.840902	0.938304	0.0134648	0.840508	0.834854	NA	NA	91
gene-atg4c	chrVIII	8759532	8768410	+	2978	0.143415	4.60759	2.85689	0.102398	0.32484	0.143415	0.72888	0.840352	NA	NA	77
gene-atg4da	chrIX	905367	912739	+	3426	-0.0192715	5.35732	0.0350622	0.852853	0.942086	0.0192715	0.808283	0.888452	NA	NA	NA
gene-atg5	chrXX	1072942	1088948	+	2626	-0.0063694	5.82053	0.00735047	0.932304	0.974499	0.0063694	0.773866	0.851812	NA	NA	NA
gene-atg7	chrXVII	6588058	6627632	+	3998	0.10308	6.49658	1.79208	0.191739	0.45898	0.10308	0.784241	0.767322	NA	NA	4
gene-atg9a	chrXV	8884987	8894715	-	4392	0.333534	6.58892	10.7095	0.00289543	0.0346843	0.333534	0.919963	0.964774	NA	NA	245
gene-atg9b	chrIII	16975387	16983904	+	4494	0.255835	5.16502	7.82008	0.00936255	0.0761044	0.255835	0.798671	0.830993	NA	NA	NA
gene-atic	chrII	6644687	6650338	+	2178	0.143063	6.12844	0.797901	0.379546	0.650963	0.143063	0.719791	0.772959	36	NA	173
gene-atl3	chrIV	5433206	5440905	-	3767	-0.119328	7.76687	1.54242	0.224846	0.500934	0.119328	0.800404	0.859065	NA	NA	41
gene-atm	chrI	4908603	4928442	-	10136	0.305013	5.17397	3.98239	0.0560677	0.231084	0.305013	0.806146	0.84826	NA	NA	63
gene-atmin	chrII	12676955	12683619	-	4389	0.116738	4.06517	3.01739	0.0936736	0.308567	0.116738	0.51503	0.695918	NA	NA	NA
gene-atn1	chrXX	7868521	7876884	+	7143	-0.15977	1.98796	0.216066	0.645748	0.83776	0.15977	0.221221	0.653153	107	NA	1
gene-atoh8	chrIV	19999073	20013202	-	3125	-0.221671	3.40262	1.19944	0.283024	0.563379	0.221671	0.0360864	0.128983	56	24	45
gene-atox1	chrIV	4466092	4468749	+	859	-0.126133	5.35882	1.56239	0.221949	0.496783	0.126133	0.762826	0.838646	NA	NA	41
gene-atp10a	chrVIII	18964569	18985318	-	5018	-0.0720338	3.53528	0.247589	0.622771	0.824349	0.0720338	0.779738	0.813232	NA	NA	127
gene-atp10d	chrXV	15600325	15629360	-	5040	-0.0594926	5.32573	0.485625	0.49179	0.742007	0.0594926	0.73985	0.808467	NA	NA	NA
gene-atp11a	chrI	24914393	24940298	+	7623	0.110032	7.55633	0.960502	0.335686	0.612366	0.110032	0.766168	0.863286	NA	NA	135
gene-atp11b	chrVIII	7481881	7518671	+	4043	-0.121384	6.47539	1.27514	0.268652	0.549981	0.121384	0.676635	0.830928	NA	NA	91
gene-atp11c	chrIV	5809648	5847028	+	8577	-0.132823	7.47939	2.75287	0.108552	0.335281	0.132823	0.762308	0.745919	NA	NA	41
gene-atp13a1	chrXI	8610830	8619092	-	4246	0.204892	6.23536	4.01885	0.055027	0.228886	0.204892	0.363811	0.735083	91	NA	118
gene-atp13a2	chrXII	15328523	15341718	-	4699	0.106549	6.05958	1.19672	0.283558	0.563592	0.106549	0.744801	0.821209	NA	NA	57
gene-atp13a3	chrVIII	12835409	12885238	-	8452	0.623089	6.67819	26.8414	1.82785e-05	0.000941455	0.623089	0.31249	0.607135	198	NA	77
gene-atp1a2a	chrIII	15358995	15388769	+	3355	0.577758	5.03733	2.01525	0.167109	0.424332	0.577758	0.818147	0.88306	NA	NA	34
gene-atp1a3b	chrXX	8219017	8236685	+	4862	0.427393	8.50449	4.61863	0.040668	0.191788	0.427393	0.301531	0.490242	107	NA	53
gene-atp1b1a	chrVIII	18893605	18899387	+	1889	0.170072	7.71185	5.25319	0.0298567	0.159024	0.170072	0.871975	0.856051	NA	NA	127
gene-atp1b1b	chrI	21004893	21011379	-	2286	-0.12986	11.343	0.316139	0.578535	0.798627	0.12986	0.526146	0.872519	NA	NA	135
gene-atp1b2a	chrVII	101660	112831	+	2546	-0.648652	0.944373	4.60743	0.0408942	0.192454	0.648652	0.793037	0.851841	NA	NA	NA
gene-atp1b2b	chrVII	20452943	20461804	+	4069	0.800387	3.8001	20.6885	0.000100653	0.00333272	0.800387	0.201922	0.613608	130	NA	42
gene-atp23	chrIV	24971038	24973745	-	1439	-0.773419	4.9884	71.2829	4.3738e-09	1.19656e-06	0.773419	0.16834	0.456564	57	NA	45
gene-atp2a1	chrXI	13515287	13529652	-	3466	0.225752	7.84027	0.45168	0.507219	0.753804	0.225752	0.818635	0.842716	NA	NA	118
gene-atp2a1l	chrV	12437595	12447953	+	3814	0.255091	9.27295	0.370506	0.547789	0.779394	0.255091	0.775238	0.813903	NA	NA	40
gene-atp2a2a	chrXIII	16355997	16375535	+	5883	-0.253131	6.85695	1.35348	0.254761	0.53464	0.253131	0.694943	0.791308	NA	NA	119
gene-atp2a2b	chrXIV	8561077	8582276	-	6468	-0.121103	7.58742	0.784075	0.383648	0.654895	0.121103	0.807051	0.899534	NA	NA	44
gene-atp2a3	chrVII	16999787	17035161	+	6096	0.294222	7.99553	4.43506	0.044561	0.201913	0.294222	0.185849	0.342054	129	57	10
gene-atp2b1a	chrIV	29973806	30004210	-	7214	-0.191176	5.58132	2.12133	0.156692	0.410553	0.191176	0.814469	0.863637	NA	NA	306
gene-atp2c1	chrXX	560072	576803	-	3927	-0.156049	7.53192	2.07762	0.160872	0.415834	0.156049	0.500251	0.736265	102	45	NA
gene-atp5f1b	chrI	27378015	27381702	+	1973	0.0300647	9.93752	0.128355	0.722905	0.878971	0.0300647	0.909349	0.865628	NA	NA	135
gene-atp5f1c	chrIV	32977671	32980909	+	1118	-0.0122856	7.90493	0.0347389	0.853525	0.942086	0.0122856	0.731394	0.807916	NA	NA	NA
gene-atp5f1d	chrVIII	17881227	17884833	+	796	0.0135043	6.72535	0.0362306	0.850452	0.941136	0.0135043	0.83047	0.838583	NA	NA	127
gene-atp5f1e	chrXII	13298399	13299680	+	407	-0.0426848	6.67712	0.103954	0.749597	0.891227	0.0426848	0.880186	0.75143	NA	NA	57
gene-atp5fa1	chrXIV	3622483	3625811	+	1858	0.141642	3.51425	0.974979	0.332132	0.608678	0.141642	0.814699	0.733322	NA	NA	44
gene-atp5if1b	chrXV	7384786	7386218	+	743	0.0094714	7.19627	0.00593898	0.939135	0.977563	0.0094714	0.859385	0.957231	NA	NA	245
gene-atp5l	chrVII	16814590	16816541	+	521	0.162397	6.45936	1.5759	0.220015	0.494627	0.162397	0.220967	0.416001	129	57	10
gene-atp5mc1	chrXI	2120695	2124675	+	840	-0.0690234	8.35524	0.900963	0.35087	0.625681	0.0690234	0.670387	0.709577	NA	NA	118
gene-atp5mc3a	chrXVI	9920181	9922363	+	1089	-0.0114682	7.74543	0.0162643	0.899457	0.960213	0.0114682	0.909025	0.894483	NA	NA	43
gene-atp5md	chrIX	11498604	11499927	-	407	0.0343623	6.27181	0.151351	0.700272	0.86801	0.0343623	0.678307	0.844635	67	NA	48
gene-atp5mea	chrXIV	7719956	7721396	+	371	0.112198	5.69042	0.569094	0.457092	0.715501	0.112198	0.623347	0.954873	NA	NA	44
gene-atp5mf	chrXI	5531015	5532370	-	478	-0.0854769	6.86716	0.631689	0.433607	0.697383	0.0854769	0.871068	0.906318	NA	NA	118
gene-atp5mj	chrXVIII	6251409	6253411	-	406	-0.121342	5.78354	0.678438	0.417279	0.683908	0.121342	0.729151	0.625642	NA	NA	NA
gene-atp5pb	chrXII	10937825	10941253	-	1017	0.0386759	7.81612	0.336565	0.566588	0.791031	0.0386759	0.621259	0.819018	NA	NA	57
gene-atp5pd	chrIX	8399800	8402798	-	675	-0.0668025	7.14829	0.452856	0.506652	0.753297	0.0668025	0.0366666	0.610947	64	NA	48
gene-atp5pf	chrI	22756818	22758903	-	630	-0.069031	6.75679	0.461317	0.50274	0.750189	0.069031	0.576044	0.704395	NA	NA	135
gene-atp5po	chrIV	11723801	11726740	-	863	0.0334682	7.53484	0.147063	0.704335	0.869654	0.0334682	0.658764	0.833283	51	NA	24
gene-atp6ap1a	chrXII	599791	606208	+	2106	-0.331197	4.56331	15.5637	0.000505498	0.0102004	0.331197	0.821869	0.871401	NA	NA	NA
gene-atp6ap1b	chrXII	5732729	5737346	+	2135	0.0268257	7.00409	0.136394	0.714748	0.874703	0.0268257	0.481618	0.72064	NA	NA	57
gene-atp6ap2	chrXVI	2303085	2308292	-	1832	0.00571034	6.70653	0.00544672	0.941707	0.978687	0.00571034	0.830324	0.892223	NA	NA	NA
gene-atp6v0a1a	chrXI	6447946	6458233	-	2938	0.186616	6.53536	3.39058	0.0764857	0.275738	0.186616	0.0640985	0.182889	90	39	118
gene-atp6v0a2a	chrXIV	7282570	7290747	+	4063	-0.369669	1.404	3.27874	0.0812271	0.285101	0.369669	0.855253	0.860085	NA	NA	44
gene-atp6v0a2b	chrXIII	8736286	8745629	-	4449	0.0178754	6.08936	0.0511101	0.822831	0.927797	0.0178754	0.519236	0.833914	NA	NA	68
gene-atp6v0b	chrIII	13290348	13295852	-	2443	0.172018	6.80086	3.3684	0.0774005	0.277478	0.172018	0.872406	0.870707	NA	NA	NA
gene-atp6v0ca	chrXI	13469299	13473735	-	1637	0.0814947	6.40823	0.8116	0.375544	0.647893	0.0814947	0.836177	0.841341	NA	NA	118
gene-atp6v0cb	chrV	13264999	13270446	+	1922	0.0246886	7.24021	0.0786334	0.781277	0.907619	0.0246886	0.742204	0.77088	NA	NA	40
gene-atp6v0e1	chrIV	13963260	13965287	-	715	-0.120853	5.17378	1.2434	0.274559	0.556518	0.120853	0.0447453	0.202163	51	18	41
gene-atp6v1ab	chrXXI	11853565	11860607	+	2644	0.146041	6.12596	2.51702	0.124166	0.360675	0.146041	0.360871	0.66526	190	NA	94
gene-atp6v1ba	chrVI	1999618	2022637	+	2472	0.0436555	7.05721	0.247112	0.623105	0.824417	0.0436555	0.846699	0.804752	NA	NA	NA
gene-atp6v1c1b	chrX	9879225	9885345	-	2020	0.114069	5.51516	1.1301	0.297089	0.577364	0.114069	0.744042	0.845989	NA	NA	3
gene-atp6v1d	chrXVIII	7973354	7976121	-	1473	0.16717	5.6571	3.55875	0.0699359	0.261208	0.16717	0.790019	0.858165	NA	NA	5
gene-atp6v1e1a	chrXIX	5645995	5649022	-	862	-0.439298	2.66914	4.92298	0.03502	0.1744	0.439298	0.161031	0.616896	160	NA	70
gene-atp6v1e1b	chrIV	31413895	31418770	+	1438	0.113381	6.06629	1.79856	0.190964	0.458005	0.113381	0.826581	0.886427	NA	NA	143
gene-atp6v1f	chrIV	33784241	33786525	+	673	0.14265	4.3792	1.96068	0.172729	0.431964	0.14265	0.61362	0.83779	NA	NA	NA
gene-atp6v1g1	chrXIV	368475	370094	+	935	-0.0858557	7.03153	0.517563	0.478011	0.732585	0.0858557	0.786475	0.773043	NA	NA	141
gene-atp6v1h	chrIII	12942996	12958851	-	2012	0.0194685	5.59489	0.0677982	0.796528	0.915846	0.0194685	0.78646	0.877328	NA	NA	NA
gene-atp7a	chrIV	11738614	11754401	-	6543	-0.00359207	6.22987	0.00218263	0.963078	0.986851	0.00359207	0.635155	0.839159	51	NA	24
gene-atp7b	chrI	28289968	28301525	+	6821	-0.156123	5.90607	2.12999	0.155879	0.409592	0.156123	0.81268	0.856755	NA	NA	NA
gene-atp8a1	chrIV	7950521	8024895	-	3949	0.382211	4.82662	17.4608	0.000271595	0.00668492	0.382211	0.190264	0.465709	47	NA	41
gene-atp8a2	chrXXI	11748076	11787185	+	5576	-0.130126	4.99508	0.883164	0.355596	0.630224	0.130126	0.222547	0.713308	190	NA	94
gene-atp8b1	chrXIV	15721173	15739912	+	5178	-0.0187621	9.57788	0.0329724	0.857254	0.944223	0.0187621	0.788394	0.827905	NA	NA	NA
gene-atp8b3	chrVIII	17264461	17279503	+	4686	-0.210032	6.44297	0.629682	0.434354	0.697986	0.210032	0.84189	0.897486	NA	NA	127
gene-atp9b	chrX	4296580	4329659	+	5163	-0.0974615	5.76842	1.33216	0.258448	0.539189	0.0974615	0.792773	0.888276	NA	NA	3
gene-atpaf1	chrVIII	5718271	5722789	-	1263	0.0142204	4.19456	0.0223633	0.882227	0.954107	0.0142204	0.714647	0.851596	NA	NA	81
gene-atpaf2	chrV	14559863	14562513	-	1757	0.273318	4.95612	8.72507	0.00639864	0.0588971	0.273318	0.787428	0.859305	NA	NA	113
gene-atpv0e2	chrIX	17559865	17563803	+	1101	-0.0249038	4.03771	0.0459112	0.831933	0.933465	0.0249038	0.869313	0.90637	NA	NA	48
gene-atr	chrXV	10178759	10196867	+	8237	-0.0611064	4.41798	0.22861	0.636372	0.832314	0.0611064	0.662738	0.814485	NA	NA	245
gene-atraid	chrXVIII	10671801	10674384	-	1688	0.19412	4.46591	1.70693	0.202309	0.47186	0.19412	0.622583	0.624643	NA	NA	5
gene-atrn	chrXV	1352188	1379831	+	4487	-0.050551	4.52013	0.224168	0.639655	0.834341	0.050551	0.773336	0.859382	NA	NA	NA
gene-atrnl1a	chrVI	16623993	16746976	-	6558	0.0970156	3.36768	0.508756	0.481745	0.735397	0.0970156	0.797437	0.836446	NA	NA	NA
gene-atrnl1b	chrV	11458067	11504084	+	6865	-0.0174062	5.91237	0.027243	0.87012	0.949491	0.0174062	0.768004	0.844748	NA	NA	40
gene-atrx	chrIV	11923619	11948857	+	7862	0.184216	7.49371	5.06227	0.0327301	0.168321	0.184216	0.313884	0.364498	51	16	24
gene-atxn10	chrIV	26666679	26674490	+	2339	0.313664	3.67162	21.0443	9.06271e-05	0.00307435	0.313664	0.214652	0.29715	57	27	39
gene-atxn1a	chrX	6869460	6925464	+	3293	0.247475	4.39818	3.00086	0.0945317	0.310641	0.247475	0.810453	0.872674	NA	NA	3
gene-atxn1l	chrII	11583677	11591278	-	6734	0.0186175	5.30539	0.0231901	0.880086	0.953446	0.0186175	0.660211	0.807641	NA	NA	NA
gene-atxn2	chrXIII	4949572	4966385	-	4619	-0.139364	5.78042	3.22075	0.083817	0.290134	0.139364	0.807535	0.916849	NA	NA	NA
gene-atxn2l	chrXI	17525459	17535163	+	3282	-0.107979	6.11079	1.99654	0.168985	0.427275	0.107979	1	1	NA	NA	NA
gene-atxn3	chrXV	5683641	5688380	+	2935	0.160003	4.96259	5.2131	0.030436	0.161295	0.160003	0.818921	0.86803	NA	NA	NA
gene-atxn7l1	chrIV	28164567	28180708	+	2499	0.396097	4.59662	12.2587	0.00161423	0.0232026	0.396097	0.328379	0.382607	58	NA	39
gene-atxn7l2a	chrXVII	18185431	18194537	+	3536	-0.00315529	3.53108	0.0011648	0.973023	0.990559	0.00315529	0.729154	0.84787	NA	NA	4
gene-atxn7l2b	chrXII	10846371	10851374	+	2241	-0.0377285	2.99524	0.13167	0.719507	0.877453	0.0377285	0.420911	0.623615	145	NA	57
gene-atxn7l3a	chrXI	7812786	7820645	-	3668	0.192423	5.37252	6.0804	0.0202494	0.12595	0.192423	0.444911	0.603571	90	NA	118
gene-atxn7l3b	chrV	12159622	12162732	-	2046	0.231405	4.66529	3.98447	0.0560079	0.231008	0.231405	0.717532	0.719692	NA	NA	40
gene-auh	chrXIV	13642464	13657978	+	1387	0.173882	5.08129	3.91762	0.0579718	0.234639	0.173882	0.777576	0.856518	NA	NA	44
gene-aup1	chrIV	16292819	16300114	+	1830	0.253047	6.13787	15.4301	0.000528727	0.0105417	0.253047	0.46395	0.811475	52	NA	45
gene-aurka	chrXVII	5494017	5497909	+	2173	-0.0253421	3.1486	0.0183272	0.893308	0.958212	0.0253421	0.860131	0.860543	NA	NA	4
gene-aurkaip1	chrXII	4784870	4786516	-	982	-0.144638	4.46596	2.09274	0.159411	0.414047	0.144638	0.77939	0.877484	NA	NA	57
gene-aurkb	chrIV	983415	987876	-	1559	-0.0162384	3.54938	0.00761414	0.931104	0.974247	0.0162384	0.771083	0.771795	NA	NA	NA
gene-auts2a	chrVII	16217028	16471296	-	5747	-0.309538	3.39428	4.12953	0.0519978	0.221249	0.309538	0.348373	0.425217	129	56	10
gene-aven	chrXVIII	6845978	6867541	+	2158	0.0800578	3.37068	0.732765	0.399456	0.668864	0.0800578	0.838703	0.87393	NA	NA	30
gene-avil	chrXVII	10923668	10931631	+	3259	-0.0340991	4.78398	0.0350739	0.852829	0.942086	0.0340991	0.617354	0.938775	NA	NA	4
gene-avl9	chrXXI	16602556	16613304	+	4090	0.219881	6.54609	7.30271	0.0117089	0.0882158	0.219881	0.769023	0.812503	NA	NA	NA
gene-avpi1	chrIX	7307331	7314715	-	1654	-0.106078	0.822307	0.292098	0.593272	0.808475	0.106078	0.684106	0.872374	NA	NA	48
gene-avpr1aa	chrXIX	19837887	19841141	-	2691	-0.159316	1.7082	0.699639	0.410183	0.676936	0.159316	0.821305	0.695036	NA	NA	70
gene-avpr2aa	chrXII	10121813	10136267	+	5771	-0.224489	3.13828	0.427256	0.518819	0.761014	0.224489	0.234225	0.480768	145	NA	57
gene-avpr2ab	chrXII	7403598	7410238	-	2861	-0.932665	0.203478	8.75548	0.00631871	0.0584107	0.932665	0.582597	0.495211	144	NA	27
gene-axin1	chrXI	14866217	14887533	+	6018	-0.201867	2.06875	1.12775	0.297582	0.577837	0.201867	0.818908	0.846104	NA	NA	174
gene-azi2	chrXX	13469984	13479777	+	2954	0.0647551	5.31871	0.965252	0.334514	0.611298	0.0647551	0.573003	0.778477	113	NA	62
gene-azin1b	chrX	9888211	9894671	+	3174	-0.102346	5.84877	0.727235	0.401218	0.669694	0.102346	0.813907	0.843289	NA	NA	3
gene-b3galnt2	chrVI	6500897	6508685	+	2697	0.247341	3.43892	4.57586	0.0415399	0.194124	0.247341	0.828233	0.890129	NA	NA	NA
gene-b3galt2	chrVIII	6826158	6834802	-	3091	-0.154123	4.03449	0.871834	0.358652	0.633277	0.154123	0.605587	0.801512	194	NA	91
gene-b3galt4	chrXII	1934836	1937633	-	2598	1.10806	4.5927	82.7548	9.586e-10	3.47763e-07	1.10806	0.828526	0.900558	NA	NA	300
gene-b3galt6	chrXVII	12348117	12351414	-	2850	0.0738715	2.70657	0.786368	0.382964	0.654336	0.0738715	0.832781	0.942074	NA	NA	4
gene-b3galt8	chrXIII	3103092	3105449	+	2358	-0.0338489	4.69083	0.073893	0.787801	0.910608	0.0338489	0.74376	0.808178	NA	NA	NA
gene-b3gat1a	chrI	3717478	3772413	+	4882	-0.282586	1.38861	0.73064	0.400132	0.669346	0.282586	0.817076	0.859646	NA	NA	63
gene-b3gat2	chrVI	5762591	5794399	-	3518	0.203877	3.99389	0.554636	0.462807	0.720661	0.203877	0.787735	0.855656	NA	NA	NA
gene-b3gat3	chrVII	8238500	8243040	-	2519	-0.277541	3.83821	4.89627	0.0354789	0.17561	0.277541	0.153829	0.574932	125	NA	42
gene-b3glcta	chrI	13671607	13715921	+	2725	0.120258	3.70814	0.928759	0.343664	0.619471	0.120258	0.717214	0.835021	NA	NA	2
gene-b3gnt2b	chrVI	17946189	17960595	+	3758	-0.0762529	6.05411	0.4323	0.51638	0.759391	0.0762529	0.797851	0.83635	NA	NA	299
gene-b3gnt2l	chrI	17200949	17204895	-	2121	-3.04222	3.25469	71.6501	4.15506e-09	1.17525e-06	3.04222	0.14653	0.595176	9	NA	63
gene-b3gnt5a	chrVIII	832926	844217	+	2274	0.465804	1.5192	1.73078	0.199279	0.468191	0.465804	0.783116	0.781899	NA	NA	NA
gene-b3gnt5b	chrIII	9216116	9221720	-	3840	0.0575052	4.01008	0.203556	0.655437	0.842611	0.0575052	0.717953	0.733798	NA	NA	NA
gene-b3gnt7	chrVIII	11974058	11977639	-	2674	0.579678	3.75919	7.60182	0.0102831	0.0806789	0.579678	0.629947	0.789867	NA	NA	77
gene-b3gnt7l	chrXII	14524562	14526772	-	2211	-0.944874	6.88449	9.64918	0.00440408	0.0462235	0.944874	0.804651	0.89263	NA	NA	57
gene-b3gnt9	chrXIX	4656868	4658991	-	1104	-0.473856	3.1261	2.63022	0.116367	0.34821	0.473856	1	1	NA	NA	70
gene-b3gntl1	chrIX	7375809	7385953	-	1959	0.126405	3.2317	0.68388	0.41544	0.6821	0.126405	0.733802	0.864081	NA	NA	48
gene-b4galnt1a	chrXII	9805179	9814939	-	3945	0.702424	5.90209	29.2041	1.0024e-05	0.000601149	0.702424	0.455245	0.638941	144	NA	57
gene-b4galnt1b	chrXVII	10083669	10093395	-	5206	-1.01431	1.38641	25.6682	2.48892e-05	0.00119012	1.01431	0.841105	0.69728	NA	NA	4
gene-b4galnt3b	chrXIX	7695990	7710084	+	4354	-0.00974389	5.91602	0.00159942	0.968391	0.988773	0.00974389	0.720739	0.832652	163	NA	70
gene-b4galt1l	chrIV	193598	204923	+	3468	0.0500975	7.26142	1.19112	0.284664	0.564658	0.0500975	0.746368	0.777962	NA	NA	NA
gene-b4galt2	chrIII	13199303	13289345	-	5422	-0.149342	0.805029	0.299225	0.588822	0.8053	0.149342	0.808503	0.856911	NA	NA	NA
gene-b4galt3	chrXII	8464971	8472322	-	4632	-0.102009	2.79356	0.130327	0.720879	0.87804	0.102009	0.269946	0.503212	144	NA	27
gene-b4galt4	chrVII	24897633	24901478	-	2671	-0.0455261	4.16709	0.105514	0.747793	0.890652	0.0455261	0.766586	0.916086	NA	NA	42
gene-b4galt5	chrXII	966010	986645	+	2162	-0.0905003	5.45116	0.321936	0.575093	0.796379	0.0905003	0.756307	0.819888	NA	NA	300
gene-b4galt6	chrVIII	990480	1000427	-	2039	0.00116288	5.30559	0.000178732	0.989431	0.996236	0.00116288	0.857567	0.818641	NA	NA	NA
gene-b4galt7	chrIV	826114	835305	+	3878	-0.0850976	3.96181	1.10377	0.302673	0.582166	0.0850976	0.692073	0.767214	NA	NA	NA
gene-b4gat1	chrVII	2933082	2936232	-	2537	0.171285	1.55632	1.14229	0.29455	0.574638	0.171285	0.748473	0.881921	NA	NA	65
gene-b9d1	chrXI	15985412	15987346	+	1030	-0.310944	3.39356	6.55915	0.0162831	0.109195	0.310944	0.873235	0.852684	NA	NA	NA
gene-b9d2	chrXVII	6291337	6292216	-	880	-0.706879	0.645619	12.3118	0.00158301	0.0229118	0.706879	0.636902	1	NA	NA	4
gene-babam1	chrVIII	9976641	9980232	+	2140	0.00264698	4.91609	0.00123854	0.972183	0.990161	0.00264698	0.406791	0.6056	196	NA	77
gene-babam2	chrXV	14510885	14579868	+	1946	0.058967	5.21887	1.01371	0.322877	0.601091	0.058967	0.704124	0.831693	NA	NA	NA
gene-bace2	chrI	4892259	4903447	+	2959	0.467992	6.68672	4.12614	0.0521076	0.221373	0.467992	0.783302	0.879439	NA	NA	63
gene-bach1b	chrVII	23284944	23290694	+	3764	-0.100924	6.29406	0.447368	0.509217	0.754892	0.100924	0.41116	0.766648	132	NA	42
gene-bach2b	chrXVIII	3456521	3535828	-	7961	0.0751154	5.21682	0.339591	0.564859	0.790168	0.0751154	0.776984	0.829624	NA	NA	36
gene-badb	chrVII	8135315	8140427	+	3263	0.301871	6.65541	8.029	0.00856503	0.071948	0.301871	0.245817	0.448827	125	NA	42
gene-bag1	chrIII	12924933	12927783	-	1923	-0.0897181	4.31673	1.2169	0.279622	0.560621	0.0897181	0.809162	0.873033	NA	NA	NA
gene-bag2	chrVI	9183168	9185410	-	1339	-0.267589	2.31833	1.11256	0.300794	0.580306	0.267589	0.636747	0.890616	85	NA	NA
gene-bag3	chrVI	3596482	3601569	+	3046	-0.0825397	4.32166	0.277362	0.602698	0.812885	0.0825397	0.817159	0.89775	NA	NA	NA
gene-bag4	chrXIII	13132826	13136654	-	2704	-0.0812785	4.86759	1.157	0.291524	0.571632	0.0812785	0.699417	0.931173	NA	NA	68
gene-bag5	chrXV	819740	829247	+	4902	0.0474021	5.17288	0.398137	0.533312	0.770983	0.0474021	0.816804	0.806995	NA	NA	NA
gene-bag6l	chrX	785772	806769	-	5489	-0.0203933	5.48383	0.0226128	0.881576	0.953906	0.0203933	0.712743	0.823677	NA	NA	NA
gene-bahcc1b	chrV	14216531	14260998	+	10691	-0.0877675	6.55086	0.560367	0.460528	0.718856	0.0877675	0.78922	0.834746	NA	NA	113
gene-bahd1	chrXV	6249367	6271681	-	6873	-0.109198	4.87883	0.537054	0.469916	0.726446	0.109198	0.723129	0.835317	NA	NA	NA
gene-baiap2a	chrXI	9411824	9452312	+	4865	-0.0723379	6.94291	0.438142	0.513582	0.758035	0.0723379	0.473265	0.514964	91	41	118
gene-baiap2b	chrV	14960887	14982260	-	3858	-0.135457	1.67595	0.137716	0.713433	0.873754	0.135457	0.829638	0.85653	NA	NA	113
gene-baiap2l1a	chrV	14408939	14423844	-	3442	-0.219434	5.23673	3.71052	0.0645654	0.249877	0.219434	0.788772	0.858333	NA	NA	113
gene-baiap2l1b	chrXI	11948676	11968324	+	2664	-0.257191	5.98935	3.47988	0.0729249	0.267466	0.257191	0.782935	0.875988	97	NA	118
gene-bambia	chrXXI	4673585	4677682	-	1947	-0.0722786	4.57152	0.297766	0.589728	0.805812	0.0722786	0.644744	0.682972	NA	NA	NA
gene-banf1	chrVII	18117972	18120539	-	1403	0.121242	6.286	2.27563	0.142934	0.391159	0.121242	0.181849	0.394655	129	NA	42
gene-bap1	chrXVII	7556836	7563391	-	3158	-0.0910835	5.11178	2.91828	0.098955	0.318919	0.0910835	0.723654	0.692944	NA	NA	4
gene-bard1	chrXVI	12306187	12318687	+	2618	0.288587	3.27204	5.89737	0.022037	0.132524	0.288587	0.535323	0.631055	179	NA	43
gene-barx1	chrXVII	17551013	17557537	+	4617	-0.363487	3.18558	3.34067	0.0785618	0.280077	0.363487	0.774143	0.872962	NA	NA	4
gene-barx2	chrI	4303888	4313615	-	2631	-0.221855	5.60817	1.44211	0.240137	0.517152	0.221855	0.816659	0.810252	NA	NA	63
gene-batf	chrXVIII	10488033	10492351	-	1208	0.122208	1.90476	0.432898	0.516093	0.759376	0.122208	0.787448	0.899207	NA	NA	5
gene-batf2	chrVII	8201415	8206040	-	1866	0.56236	2.83391	3.33599	0.0787594	0.280328	0.56236	0.143104	0.466178	125	NA	42
gene-baz1a	chrXV	161567	178447	+	6165	-0.0263301	6.6223	0.243587	0.625584	0.826117	0.0263301	0.679607	0.85039	NA	NA	NA
gene-baz1b	chrI	6316575	6329868	-	7032	0.0663272	6.56162	0.344351	0.562161	0.788733	0.0663272	0.804151	0.76019	NA	NA	2
gene-baz2a	chrXII	3348054	3363752	-	10044	0.0684175	7.2673	0.742315	0.396442	0.666179	0.0684175	0.798925	0.831281	NA	NA	300
gene-baz2ba	chrII	6771752	6831160	+	8894	0.0816774	8.20722	1.21663	0.279672	0.560621	0.0816774	0.791743	0.825566	NA	NA	173
gene-bbln	chrXIV	5790545	5792119	-	1301	0.0963743	4.84694	0.50837	0.481909	0.735462	0.0963743	0.789302	0.96311	NA	NA	44
gene-bbox1	chrII	21518633	21528304	+	1756	0.107873	3.72682	0.296927	0.59025	0.80626	0.107873	0.770752	0.796331	NA	NA	NA
gene-bbs1	chrV	15306131	15309979	+	2295	-0.0542531	2.15001	0.214384	0.647031	0.838153	0.0542531	0.847766	0.909973	NA	NA	113
gene-bbs12	chrIV	3324998	3328172	+	2723	0.469563	0.0548382	3.42601	0.0750499	0.272396	0.469563	0.856287	0.851359	NA	NA	41
gene-bbs2	chrXIX	4658944	4672364	-	3819	-0.0909485	3.90867	0.785009	0.383369	0.654827	0.0909485	0.469611	0.836337	NA	NA	70
gene-bbs4	chrII	19815295	19825961	+	2286	-0.213419	2.28211	2.47529	0.127193	0.365965	0.213419	0.793485	0.847056	NA	NA	NA
gene-bbs5	chrXVI	10433152	10437221	-	1327	-0.252722	1.65201	2.86132	0.102145	0.324466	0.252722	0.733655	0.634551	NA	NA	43
gene-bbs7	chrIV	2891472	2897887	-	3078	-0.256677	1.91965	1.64729	0.21014	0.481294	0.256677	0.798805	0.805598	NA	NA	264
gene-bcam	chrXX	1493671	1502688	-	3040	-0.251418	7.577	1.17851	0.287174	0.56739	0.251418	0.805966	0.847515	NA	NA	NA
gene-bcan	chrXX	391207	402738	+	3751	-0.447279	1.09817	3.77862	0.0623083	0.244677	0.447279	0.764992	0.846593	NA	NA	NA
gene-bcap31	chrXII	279161	286019	+	1551	0.121721	7.02767	4.08602	0.0531659	0.223823	0.121721	0.8552	0.870768	NA	NA	NA
gene-bcar3	chrVIII	7084375	7126241	-	4888	0.0593942	6.26348	0.217696	0.644512	0.837183	0.0593942	0.551912	0.819733	194	NA	91
gene-bcas1	chrXII	6226616	6237859	+	5165	0.0130675	7.09656	0.00987765	0.921559	0.970161	0.0130675	0.700293	0.824052	NA	NA	57
gene-bcas2	chrXII	15376303	15380347	-	1427	0.104234	5.45927	1.24503	0.274252	0.5562	0.104234	0.734697	0.811884	NA	NA	57
gene-bcas3	chrI	19048310	19310854	-	6877	-0.032382	4.29798	0.145468	0.705863	0.870241	0.032382	0.77102	0.839455	NA	NA	18
gene-bcat2	chrXI	16122645	16128954	+	2192	-0.0196317	7.57927	0.0124812	0.911865	0.965225	0.0196317	0.827778	0.878069	NA	NA	NA
gene-bckdha	chrI	17193385	17197757	+	1992	0.324133	7.34544	16.2264	0.000405482	0.00882227	0.324133	0.408822	0.849604	9	NA	63
gene-bckdhb	chrXX	15868427	15905119	+	1712	0.103174	7.33272	1.99472	0.169172	0.427586	0.103174	0.340108	0.441156	NA	50	62
gene-bckdk	chrVII	26785690	26791778	+	1307	0.0818247	4.90847	0.282246	0.599539	0.811715	0.0818247	0.83434	0.888323	NA	NA	42
gene-bcl10	chrIII	13373625	13376060	+	1811	0.0412904	5.61343	0.558736	0.461175	0.719193	0.0412904	0.723129	0.873048	NA	NA	NA
gene-bcl11ba	chrXV	15724506	15759191	+	6695	0.0427958	5.25588	0.043132	0.837022	0.935894	0.0427958	0.787076	0.85362	NA	NA	NA
gene-bcl2b	chrIII	1168086	1189387	+	3472	-0.0236344	5.24041	0.08153	0.777395	0.905456	0.0236344	0.743085	0.812575	NA	NA	NA
gene-bcl2l1	chrXII	17120677	17141790	-	4088	-0.00862943	6.10265	0.0116529	0.914828	0.966894	0.00862943	0.726752	0.855264	NA	NA	57
gene-bcl2l10	chrII	15997829	16001163	-	1019	-0.0343673	5.91022	0.129599	0.721624	0.878556	0.0343673	0.378045	0.761004	44	NA	NA
gene-bcl2l12	chrXI	1130434	1138153	+	1948	0.222873	5.08535	4.01883	0.0550275	0.228886	0.222873	0.719172	0.830303	NA	NA	298
gene-bcl2l13	chrXIX	5649446	5660269	+	2509	0.141068	4.70173	1.09996	0.303492	0.582682	0.141068	0.0863349	0.536588	160	NA	70
gene-bcl3	chrXX	1382909	1407859	+	2692	0.0507907	4.94535	0.342713	0.563087	0.789305	0.0507907	0.753899	0.805221	NA	NA	NA
gene-bcl6aa	chrVIII	3105952	3119688	-	4952	-0.129328	4.77177	0.144059	0.707232	0.870897	0.129328	0.70282	0.803072	NA	NA	91
gene-bcl6ab	chrIII	9093247	9098908	+	3435	0.287912	5.85935	0.443853	0.510892	0.756253	0.287912	0.796024	0.822423	NA	NA	NA
gene-bcl6b	chrVII	4709124	4713244	-	2616	-0.249733	2.87168	0.884927	0.355124	0.629789	0.249733	0.808402	0.782971	NA	NA	42
gene-bcl7a	chrXIV	804454	810254	+	2829	0.110824	5.31956	1.73112	0.199235	0.468191	0.110824	0.758778	0.845982	NA	NA	141
gene-bcl7bb	chrI	6330596	6332315	-	889	-0.0490707	4.06014	0.28756	0.596141	0.809405	0.0490707	0.889823	0.917174	NA	NA	2
gene-bcl9	chrXVI	8399151	8421850	-	7455	0.135189	6.15282	3.18809	0.0853169	0.292448	0.135189	0.724987	0.818186	NA	NA	43
gene-bcl9l	chrI	15805266	15824831	-	5683	0.232008	6.35465	2.83723	0.103529	0.326474	0.232008	0.796595	0.852779	NA	NA	2
gene-bco1	chrXXI	8466123	8470820	+	2147	0.603982	3.20025	19.3859	0.000148885	0.00438595	0.603982	0.423005	0.81913	188	NA	12
gene-bco2a	chrVII	20870470	20878961	+	3233	0.472214	5.82697	4.08694	0.0531605	0.223823	0.472214	0.36642	0.606768	130	60	42
gene-bcor	chrXVI	2317718	2338271	-	5735	0.236489	6.78364	2.68267	0.112948	0.341834	0.236489	0.824351	0.885501	NA	NA	NA
gene-bcorl1	chrIV	6385178	6403275	+	6461	-0.185186	4.17318	3.76113	0.0628793	0.24586	0.185186	0.820746	0.834852	NA	13	41
gene-bcr	chrXIV	8499484	8560465	-	8666	-0.346181	4.25933	3.28996	0.0807366	0.284209	0.346181	0.837577	0.874634	NA	NA	44
gene-bdh1	chrXXI	12408711	12411958	-	1762	0.117232	4.27118	0.40452	0.530073	0.768759	0.117232	0.810363	0.735169	NA	NA	94
gene-bdh2	chrIX	13314506	13320117	-	1245	-1.03774	5.29079	41.5017	6.38759e-07	7.25143e-05	1.03774	0.133874	0.183246	69	30	48
gene-bdnf	chrII	9056521	9070809	-	3067	-0.417032	1.26885	8.57731	0.00680295	0.0614992	0.417032	0.682836	0.793047	NA	NA	NA
gene-becn1	chrV	11246071	11249986	+	2162	0.235662	5.08813	9.55609	0.00456057	0.0472522	0.235662	0.844393	0.859147	NA	NA	40
gene-bend3	chrXV	13606673	13610950	-	3558	0.0421886	3.90161	0.196573	0.661003	0.845144	0.0421886	0.751639	0.83314	NA	NA	NA
gene-bend5	chrVIII	15417612	15429723	+	8430	0.0684039	5.76444	0.385033	0.540079	0.775041	0.0684039	0.827335	0.860379	NA	NA	77
gene-bet1	chrX	10921954	10923612	+	1005	0.00486129	3.97918	0.00207111	0.964033	0.986868	0.00486129	0.724027	0.8639	NA	NA	3
gene-bet1l	chrXIX	14305696	14308446	+	1513	0.0839361	4.60088	0.90932	0.348681	0.623927	0.0839361	0.621646	0.929356	NA	NA	70
gene-bfsp2	chrIII	17607767	17614873	-	2824	-0.199103	1.32323	0.711256	0.406373	0.674098	0.199103	0.781193	0.936833	NA	NA	NA
gene-bglapl	chrIX	561867	563380	-	1225	-1.28652	3.70433	5.1512	0.0313847	0.16439	1.28652	0.805424	0.880382	NA	NA	NA
gene-bgnb	chrXII	8472841	8486359	-	2687	-0.358473	4.89364	1.98534	0.170166	0.42864	0.358473	0.220976	0.63604	144	NA	27
gene-bhlha15	chrV	14396753	14399798	+	2930	0.2507	1.92203	1.13643	0.295766	0.576067	0.2507	0.808008	0.872724	NA	NA	113
gene-bhlhe40	chrXVII	19807005	19809952	+	2421	0.0199642	7.6805	0.0455911	0.832511	0.933642	0.0199642	0.605556	0.800194	NA	NA	4
gene-bhmt	chrXIV	1460942	1463505	+	1648	0.900395	4.38634	4.93663	0.0348184	0.173827	0.900395	0.776773	0.849187	NA	NA	141
gene-bicd2	chrXVII	7388796	7398377	+	3928	-0.220488	5.30972	16.0117	0.00043532	0.00926155	0.220488	0.640791	0.63829	NA	NA	4
gene-bicdl1	chrXIII	16546024	16561397	+	5871	-0.19349	1.04002	0.308574	0.583091	0.801467	0.19349	0.855271	0.859862	NA	NA	119
gene-bicdl2	chrVII	24253646	24258751	-	1956	-0.0833102	5.25678	0.768819	0.388251	0.658114	0.0833102	0.234809	0.525932	133	NA	42
gene-bicdl2l	chrVII	21845448	21849999	+	2567	0.485199	6.48035	25.4878	2.61157e-05	0.00124165	0.485199	0.115661	0.478327	131	NA	42
gene-bicra	chrI	17211515	17224038	+	7050	0.0139722	6.3189	0.0287085	0.866706	0.947624	0.0139722	0.335307	0.79848	9	NA	63
gene-bicral	chrV	8269095	8277006	-	5365	-0.0165758	4.76356	0.080562	0.778684	0.90614	0.0165758	0.854805	0.880305	NA	NA	40
gene-bida	chrXIX	5660330	5662788	-	1458	-0.386546	4.37532	6.74631	0.0149715	0.10337	0.386546	0.012841	0.56154	160	NA	70
gene-bik	chrIV	31326488	31329070	+	1165	-0.109733	4.72746	0.300683	0.587921	0.804688	0.109733	0.83359	0.882893	NA	NA	143
gene-bin1b	chrI	29182977	29190834	-	2395	-0.149371	4.89445	0.678933	0.417111	0.6837	0.149371	0.863054	0.85708	NA	NA	NA
gene-bin2a	chrXII	7121601	7128207	-	2547	-0.0390005	2.13907	0.0630496	0.803624	0.918611	0.0390005	0.520777	0.798093	144	NA	27
gene-bin2b	chrXVII	16610100	16618003	+	2215	-0.0897013	6.18299	0.806706	0.376967	0.649123	0.0897013	0.761135	0.831238	NA	NA	4
gene-bin3	chrXIII	11956921	11979920	+	2244	0.149887	6.31011	5.47565	0.026855	0.149435	0.149887	0.496484	0.787281	204	NA	68
gene-birc2	chrVII	24136720	24147320	-	6111	0.259933	7.83971	11.2174	0.00238321	0.0305695	0.259933	0.62743	0.761008	133	NA	42
gene-birc5a	chrV	14298137	14300322	+	771	0.0793695	2.24721	0.183466	0.67178	0.851749	0.0793695	0.725686	0.863572	NA	NA	113
gene-birc6	chrVI	1689623	1763294	-	16196	0.126523	8.26526	1.61771	0.214164	0.486518	0.126523	0.812452	0.852941	NA	NA	NA
gene-blk	chrXVIII	10762730	10768393	-	2198	-0.0180727	3.66503	0.0109402	0.917463	0.968564	0.0180727	0.876583	0.814197	NA	NA	5
gene-blm	chrXIX	11534216	11541754	-	4642	0.160131	4.37477	4.89084	0.0355731	0.175841	0.160131	0.265953	0.702733	165	NA	70
gene-blmh	chrI	3265120	3279805	-	1713	0.0746955	6.18718	0.73026	0.400253	0.669422	0.0746955	0.793547	0.842787	NA	NA	135
gene-blnk	chrVI	4340229	4363549	-	4323	-0.272864	4.63166	6.53041	0.0164955	0.110199	0.272864	0.808832	0.894475	NA	NA	NA
gene-bloc1s1	chrXVII	4659752	4662722	-	1560	0.126001	4.54611	1.96672	0.172092	0.430887	0.126001	0.441816	0.686905	NA	NA	74
gene-bloc1s3	chrI	7517472	7519234	-	1131	0.00130312	2.71969	7.48253e-05	0.993161	0.997525	0.00130312	0.548722	0.829775	NA	NA	2
gene-bloc1s4	chrX	7184103	7187414	+	1549	0.0688031	4.27401	0.392052	0.536435	0.772793	0.0688031	0.852703	0.893614	NA	NA	3
gene-bloc1s5	chrXXI	8003625	8007394	-	2395	0.158841	3.71917	2.25565	0.144632	0.393709	0.158841	0.609528	0.730892	NA	NA	12
gene-bloc1s6	chrII	18910282	18914058	+	1758	0.148602	4.43599	2.11903	0.156909	0.410809	0.148602	0.843718	0.878673	NA	NA	NA
gene-blvra	chrIII	5072149	5078270	-	1540	0.139283	5.63634	0.518975	0.477416	0.732241	0.139283	0.891591	0.866783	NA	NA	NA
gene-blvrb	chrI	16478112	16481365	+	1150	0.717956	5.73752	10.3304	0.00335527	0.0385891	0.717956	0.569619	0.841862	NA	NA	2
gene-blzf1	chrII	8031836	8035984	-	2339	-0.171001	4.3533	5.51178	0.0263997	0.147789	0.171001	0.724557	0.84549	NA	NA	173
gene-bmb	chrVIII	6091912	6094073	-	1255	-0.273651	2.62153	2.28746	0.141941	0.389333	0.273651	0.872533	0.889821	NA	NA	81
gene-bmerb1	chrIX	6611555	6621142	-	1992	-0.270707	1.33684	0.328857	0.571038	0.794128	0.270707	0.810985	0.865529	NA	NA	48
gene-bmf1	chrXV	2885829	2895048	-	2673	-0.208067	5.23617	3.33505	0.0787995	0.280385	0.208067	0.789918	0.856156	NA	NA	NA
gene-bmf2	chrXVIII	10529255	10536949	-	1930	0.211887	4.65427	3.19787	0.0848643	0.291522	0.211887	0.749603	0.875122	NA	NA	5
gene-bmi1a	chrXXI	9743154	9752642	-	2708	0.202415	4.09589	4.15239	0.0513959	0.219922	0.202415	0.307459	0.487887	190	82	123
gene-bmp10	chrXIII	16107763	16111253	+	3034	0.35826	2.25973	1.53077	0.226557	0.502564	0.35826	0.882126	0.912811	NA	NA	119
gene-bmp16	chrI	9911195	9920378	+	6917	-0.19159	6.63978	1.03781	0.317294	0.59615	0.19159	0.0423262	0.606625	3	NA	2
gene-bmp1a	chrXIII	12021899	12046844	-	4129	0.0780156	5.37985	0.254853	0.617739	0.821657	0.0780156	0.35899	0.669384	204	NA	68
gene-bmp2b	chrXVIII	14049433	14053863	-	1557	-0.566815	1.5406	8.06511	0.00843487	0.0711634	0.566815	0.82224	0.870744	NA	NA	5
gene-bmp4	chrXV	9156997	9165216	-	1968	-0.16598	3.94992	1.24529	0.274202	0.5562	0.16598	0.820306	0.825392	NA	NA	245
gene-bmp5	chrVI	9315324	9323184	+	2787	-0.198461	2.83694	0.69484	0.411774	0.678483	0.198461	0.520339	0.646027	85	36	NA
gene-bmp6	chrXXI	7953501	7986690	+	3504	0.233208	3.85303	0.931967	0.342846	0.619066	0.233208	0.556721	0.731225	NA	NA	12
gene-bmp7b	chrXII	3019532	3037398	-	2394	-0.0556388	3.4258	0.0943459	0.761059	0.89681	0.0556388	0.767904	0.859683	NA	NA	300
gene-bmp8a	chrX	3328608	3334796	-	2247	-0.142159	4.57014	0.530948	0.472427	0.728882	0.142159	0.844221	0.887807	NA	NA	3
gene-bmper	chrXX	1010500	1018712	+	2509	-0.198789	3.50735	0.637058	0.431682	0.696066	0.198789	0.819299	0.842495	NA	NA	NA
gene-bmpr1ba	chrXIII	7561023	7596205	+	3784	-0.143626	1.50735	0.278339	0.602063	0.812865	0.143626	0.767313	0.856867	NA	NA	NA
gene-bmpr1bb	chrXIV	6634592	6671379	-	3321	0.682303	2.25789	8.21877	0.00790453	0.0679885	0.682303	0.772273	0.827729	NA	NA	44
gene-bms1	chrV	2426074	2438050	-	3964	-0.219064	5.11461	1.26275	0.270939	0.552539	0.219064	0.785145	0.858965	NA	NA	NA
gene-bmt2	chrXIX	19921118	19926481	+	3709	-0.181212	3.93616	2.27109	0.143318	0.39175	0.181212	0.860238	0.889229	NA	NA	70
gene-bnc1	chrII	3617199	3633335	+	5770	-0.238422	5.39528	2.14968	0.15405	0.407028	0.238422	0.77969	0.81074	NA	NA	NA
gene-bnc2	chrIX	14421789	14561827	-	9463	0.0819393	4.5982	0.297377	0.589969	0.80601	0.0819393	0.787051	0.861397	NA	NA	48
gene-bnip1b	chrVII	21531615	21535255	-	1401	0.0202403	4.10829	0.053038	0.81958	0.926134	0.0202403	0.641026	0.872304	131	NA	42
gene-bnip2	chrXIX	11925357	11934062	-	5032	0.123022	5.16248	2.99355	0.0949137	0.311023	0.123022	0.78034	0.752276	NA	NA	70
gene-bnip3la	chrXIII	12861478	12865144	+	2002	0.111346	6.63673	0.634705	0.432524	0.696446	0.111346	0.824981	0.875657	NA	NA	68
gene-bnip3lb	chrXIV	11951042	11959543	+	2987	-0.00843411	5.97616	0.00233267	0.961831	0.986179	0.00843411	0.769089	0.88864	NA	NA	44
gene-bnip4	chrVI	12815704	12818170	+	1227	-0.148916	4.5634	0.769661	0.387995	0.65788	0.148916	0.883084	0.860518	NA	NA	NA
gene-bnipl	chrXX	993405	999345	+	2895	0.084515	5.74562	1.29719	0.264645	0.546188	0.084515	0.803762	0.814718	NA	NA	NA
gene-boka	chrVIII	4299310	4305959	-	2344	-0.0862194	5.81583	0.834109	0.369101	0.642193	0.0862194	0.810864	0.885784	NA	NA	91
gene-bola1	chrXX	3719691	3723374	-	2999	0.102029	4.04811	1.6854	0.205093	0.474717	0.102029	0.809197	0.748146	NA	NA	NA
gene-bola3	chrII	10908394	10909857	-	847	-0.0115006	3.57004	0.0129742	0.910149	0.964749	0.0115006	0.270045	0.652614	NA	NA	NA
gene-bop1	chrX	17913229	17920408	-	2465	-0.108785	5.53658	0.512469	0.480164	0.73426	0.108785	0.716092	0.88905	NA	NA	NA
gene-bora	chrVI	13538855	13542602	-	2621	-0.0731766	2.20071	0.162043	0.690424	0.86202	0.0731766	0.866037	0.932675	NA	NA	NA
gene-borcs5	chrXIX	13376816	13378919	-	1080	0.176597	2.94903	3.25523	0.0822657	0.287448	0.176597	0.881255	0.897895	NA	NA	70
gene-borcs6	chrXII	14077840	14084476	-	3594	0.0186769	5.21511	0.0856519	0.771997	0.903116	0.0186769	0.828841	0.877327	NA	NA	57
gene-borcs7	chrVI	1021964	1026406	-	1379	-0.0426011	3.87827	0.224353	0.639517	0.834339	0.0426011	0.870873	0.921055	NA	NA	NA
gene-borcs8	chrVIII	18147692	18151713	-	1497	-0.130616	3.00166	2.15468	0.15359	0.40639	0.130616	0.796552	0.837019	NA	NA	127
gene-bpgm	chrXIX	18412794	18415894	+	2215	-0.270639	4.3582	9.79022	0.00415286	0.0446153	0.270639	0.732621	0.955949	NA	NA	70
gene-bphl	chrVIII	4650406	4654351	-	1825	0.139837	2.16075	0.831816	0.36975	0.642949	0.139837	0.845201	0.835985	NA	NA	91
gene-bpifcl	chrXII	13287856	13291554	+	1421	0.424893	6.33661	5.52178	0.0262752	0.147587	0.424893	0.782112	0.860607	NA	NA	57
gene-bpnt1	chrXVIII	7422240	7426074	+	1662	0.137464	4.57639	2.8095	0.10515	0.329012	0.137464	0.85127	0.825202	NA	NA	30
gene-bpnt2	chrIII	6279227	6283249	+	2196	-0.238052	5.0884	4.69494	0.0391623	0.187154	0.238052	0.719326	0.841067	NA	NA	NA
gene-bptf	chrXI	4418839	4441413	+	11715	0.177426	7.2113	3.83466	0.0605176	0.24103	0.177426	0.713284	0.855701	NA	NA	118
gene-braf	chrIV	22799886	22829071	+	8497	-0.486977	5.41042	37.1007	1.60555e-06	0.000144829	0.486977	0.595303	0.75723	57	NA	45
gene-brat1	chrIX	17070521	17075291	-	3114	-0.235501	4.05803	2.05734	0.162856	0.418824	0.235501	0.789945	0.891032	NA	NA	48
gene-brca2	chrI	13775323	13787912	+	9242	0.0677653	4.25631	0.531457	0.472217	0.728719	0.0677653	0.818409	0.869033	NA	NA	2
gene-brcc3	chrXIV	10585616	10587468	+	1508	0.130842	3.90015	2.59529	0.118711	0.351811	0.130842	0.801818	0.928124	152	NA	44
gene-brd4	chrXI	8552197	8573102	+	7869	0.17767	7.59294	1.65188	0.209525	0.480836	0.17767	0.687887	0.776544	91	NA	118
gene-brd7	chrII	18352264	18359613	+	1964	-0.0357358	5.18831	0.543399	0.46733	0.724056	0.0357358	0.783469	0.794881	NA	NA	NA
gene-brd8b	chrIV	16089709	16102641	+	4151	0.123525	5.64042	5.84092	0.0226229	0.134305	0.123525	0.47852	0.828139	NA	NA	45
gene-brd9	chrXX	9538377	9543556	-	2239	0.0546523	5.27166	0.675594	0.418245	0.684416	0.0546523	0.150216	0.769617	109	NA	53
gene-brdt	chrVIII	3585822	3599302	-	7061	0.421661	1.3957	1.41025	0.245268	0.523048	0.421661	0.720898	0.852488	NA	NA	91
gene-brf2	chrXIV	7162410	7164968	+	1718	-0.0344555	2.55709	0.0861472	0.771358	0.902758	0.0344555	0.869862	0.924884	NA	NA	44
gene-bri3	chrXI	11965486	11972701	-	2076	0.168476	7.77852	3.08009	0.0904997	0.302608	0.168476	0.725949	0.892037	97	NA	118
gene-brip1	chrI	18929836	18988196	+	4916	0.32855	3.16239	8.39371	0.00734455	0.0650062	0.32855	0.743936	0.825431	NA	NA	18
gene-brk1	chrXVII	16292549	16293924	+	752	-0.16502	6.38266	2.72146	0.110494	0.338274	0.16502	0.627401	0.940392	NA	NA	4
gene-brms1	chrVII	7987986	7991736	-	2373	-0.107991	4.3305	0.981215	0.330617	0.607491	0.107991	0.387901	0.696527	125	NA	42
gene-brms1la	chrXV	13407425	13410432	-	1768	0.0268674	4.74452	0.126464	0.724866	0.880327	0.0268674	0.748862	0.902889	NA	NA	NA
gene-brox	chrXVIII	922380	928370	-	3154	0.0733157	7.55403	0.815294	0.374476	0.646988	0.0733157	0.765807	0.871705	211	NA	NA
gene-brpf1	chrXII	2191084	2200901	-	6181	0.239703	5.8708	8.6154	0.00669614	0.0609298	0.239703	0.763259	0.829489	NA	NA	300
gene-brpf3a	chrXVII	8523233	8532398	-	5512	0.0650103	5.41679	1.22361	0.278329	0.559911	0.0650103	0.582541	0.917169	NA	NA	4
gene-brpf3b	chrXII	15422545	15433425	-	5283	-0.0945581	5.5284	1.98217	0.170473	0.428764	0.0945581	0.863356	0.887345	NA	NA	57
gene-brsk1a	chrV	12818198	12830596	+	6222	-0.627535	1.68149	3.24905	0.0825413	0.287789	0.627535	0.770383	0.851319	NA	NA	40
gene-brwd1	chrI	4662281	4681357	-	8151	0.096963	7.07368	2.86307	0.102045	0.324466	0.096963	0.774469	0.879593	NA	NA	63
gene-brwd3	chrVII	19822875	19838419	+	7586	0.136322	5.77798	4.50695	0.042989	0.198275	0.136322	0.140091	0.345232	130	59	42
gene-bsdc1	chrXV	4738618	4744788	+	2912	0.06917	6.63502	1.05614	0.313138	0.591604	0.06917	0.831543	0.900078	NA	NA	NA
gene-bsg	chrVIII	17822119	17831539	-	1936	-0.11093	8.64201	1.94003	0.17493	0.435512	0.11093	0.796108	0.815546	NA	NA	127
gene-bsna	chrXII	14225257	14324199	+	20215	-0.127209	0.968082	0.205719	0.653737	0.841982	0.127209	0.784727	0.832343	NA	NA	57
gene-bsnb	chrXVII	7503273	7555649	-	15653	0.3102	1.46238	1.83565	0.186593	0.452392	0.3102	0.710323	0.764688	NA	NA	4
gene-bspry	chrXIV	5884853	5889410	-	2263	0.0420078	4.64847	0.123661	0.727803	0.881734	0.0420078	0.634126	0.806623	NA	NA	44
gene-btaf1	chrVI	4304341	4324075	-	6677	-0.00516448	5.79265	0.00519047	0.943093	0.979168	0.00516448	0.844678	0.828333	NA	NA	NA
gene-btbd10b	chrII	10768846	10775230	+	2487	-0.0142632	5.86565	0.06918	0.794514	0.914832	0.0142632	0.482317	0.809192	NA	NA	NA
gene-btbd7	chrXV	5755944	5773680	+	4783	0.0657429	5.10102	0.627298	0.435192	0.698383	0.0657429	0.847733	0.913447	NA	NA	NA
gene-btbd8	chrVIII	3555550	3576004	-	6341	-0.136737	5.13411	1.45593	0.237955	0.514881	0.136737	0.844893	0.858816	NA	NA	91
gene-btc	chrXIV	3908912	3914142	+	3523	-0.0961085	2.77979	0.120588	0.731066	0.883165	0.0961085	0.828041	0.821547	NA	NA	44
gene-btd	chrX	11143898	11146590	-	2187	0.605204	2.67317	12.7222	0.00136254	0.0206958	0.605204	0.580959	0.89115	24	NA	3
gene-btf3	chrXIV	1735077	1737663	-	1023	0.147583	7.71082	3.25859	0.0821167	0.287107	0.147583	0.633272	0.867354	NA	NA	141
gene-btf3l4	chrVIII	16461136	16464482	-	1068	0.0851949	5.12064	0.487377	0.491017	0.741614	0.0851949	0.706252	0.794004	NA	NA	77
gene-btg1	chrIV	30875190	30879426	+	1423	0.00944617	7.97353	0.00749818	0.931629	0.974374	0.00944617	0.808775	0.848392	NA	NA	232
gene-btg3	chrVII	16163767	16166145	+	1364	0.0186791	2.72513	0.0134541	0.90851	0.963647	0.0186791	0.170927	0.528279	129	NA	10
gene-btk	chrIV	7460605	7468674	+	2511	0.0168317	5.21804	0.0122235	0.912776	0.965545	0.0168317	0.507693	0.669974	NA	NA	41
gene-btr02	chrXI	9082535	9085688	-	1635	0.208409	4.69208	5.28686	0.0293794	0.157635	0.208409	0.717	0.654388	91	NA	118
gene-bub1	chrXVIII	15917432	15925406	+	3414	-0.110633	3.67972	0.560258	0.460571	0.718857	0.110633	0.751195	0.874525	NA	NA	NA
gene-bub1bb	chrXV	3105020	3108618	+	2091	0.162414	3.45756	1.08177	0.307447	0.586088	0.162414	0.860209	0.772575	NA	NA	NA
gene-bub3	chrV	9714205	9717613	-	1631	0.131379	4.32792	1.39891	0.247127	0.525492	0.131379	0.731744	0.732086	NA	NA	40
gene-bud13	chrVII	24188278	24191489	-	1743	0.0100852	4.27934	0.0139234	0.906935	0.963209	0.0100852	0.471247	0.684291	133	NA	42
gene-bud23	chrI	10377884	10381498	+	1345	0.0432692	4.70007	0.194975	0.662293	0.846059	0.0432692	0.616283	0.686386	3	NA	2
gene-bud31	chrXI	5514823	5516842	-	994	0.0155463	5.717	0.0337603	0.855579	0.943369	0.0155463	0.760994	0.949714	NA	NA	118
gene-bves	chrXX	18703271	18717433	-	3148	-0.702904	3.64891	5.12878	0.0316957	0.16519	0.702904	0.411614	0.740757	NA	NA	NA
gene-bxdc2	chrXIV	4424174	4427310	-	1569	-0.0716989	4.70539	0.141012	0.710185	0.872285	0.0716989	0.888135	0.792505	NA	NA	44
gene-bysl	chrXVII	9001419	9005354	-	1858	-0.153453	4.89796	1.26966	0.26966	0.55108	0.153453	0.62722	0.846349	NA	NA	4
gene-bzw1a	chrI	28951050	28955362	-	1740	-0.202394	5.17896	8.93575	0.00586665	0.0561047	0.202394	0.788294	0.867022	NA	NA	NA
gene-c10h18orf21	chrX	10439307	10452663	-	2005	0.0654238	3.32089	0.658538	0.424112	0.689857	0.0654238	0.716063	0.820309	NA	NA	3
gene-c10h6orf136	chrX	771291	778626	+	2946	-0.10329	5.29157	2.23731	0.146213	0.395618	0.10329	0.85769	0.898943	NA	NA	NA
gene-c10h6orf47	chrX	153494	157698	+	3018	0.0598468	5.56876	0.598286	0.445894	0.707394	0.0598468	0.822324	0.820416	NA	NA	NA
gene-c10h6orf62	chrX	9178241	9182170	-	3315	0.0693066	7.71167	0.987901	0.329004	0.605739	0.0693066	0.630175	0.894431	NA	NA	3
gene-c11h16orf72	chrXI	15541307	15548401	+	3828	-0.0265323	6.35435	0.173097	0.680634	0.856689	0.0265323	0.843902	0.875289	NA	NA	NA
gene-c11h16orf89	chrXI	17284743	17288204	-	1882	-0.151812	4.00253	0.474931	0.496556	0.745113	0.151812	0.834551	0.896686	NA	NA	NA
gene-c11h17orf75	chrXI	12333781	12338383	+	2565	-0.042663	4.66885	0.233307	0.632942	0.830325	0.042663	0.727086	0.845658	NA	NA	118
gene-c12h1orf174	chrXII	14528137	14531263	+	1794	-0.191165	3.36886	4.50757	0.0429758	0.198275	0.191165	0.694728	0.885577	NA	NA	57
gene-c13h12orf43	chrXIII	14731459	14733406	-	1142	0.0813985	2.51695	0.306182	0.584546	0.802446	0.0813985	0.715323	0.883526	NA	NA	68
gene-c13h22orf39	chrXIII	1505183	1506713	+	714	0.0173597	3.67729	0.0304075	0.862859	0.946438	0.0173597	0.987308	0.675837	NA	NA	NA
gene-c13h2orf68	chrXIII	8403699	8405955	-	1487	-0.12391	2.5405	1.312	0.261998	0.54329	0.12391	0.791841	0.574795	NA	88	68
gene-c13h5orf34	chrXIII	13223692	13226953	-	2218	0.0242475	2.80709	0.0237659	0.878619	0.953157	0.0242475	0.237317	0.81156	NA	NA	68
gene-c13h5orf51	chrXIII	5681256	5684525	-	1368	0.0839834	4.48124	1.4271	0.242538	0.519906	0.0839834	0.645104	0.752981	NA	NA	NA
gene-c13h9orf64	chrXIII	7219576	7225078	-	1522	0.163356	3.45863	1.56909	0.220987	0.495788	0.163356	0.761615	0.782476	NA	NA	NA
gene-c13h9orf78	chrXIII	12093628	12095995	+	1096	0.0331727	5.22289	0.201964	0.656696	0.842996	0.0331727	0.363358	0.359051	204	NA	68
gene-c13h9orf85	chrXIII	11802005	11805120	+	1827	-0.229195	3.57445	2.27034	0.143382	0.391757	0.229195	0.430932	0.574883	204	NA	68
gene-c14h18orf25	chrXIV	3612848	3621807	-	6135	-0.0215484	5.8247	0.106214	0.746987	0.890217	0.0215484	0.79684	0.84854	NA	NA	44
gene-c14h18orf54	chrXIV	14982128	14992071	-	3642	-0.096233	4.91166	0.907296	0.34921	0.624208	0.096233	0.761687	0.82469	NA	NA	44
gene-c14h2orf42	chrXIV	1509231	1514548	+	3260	0.201876	2.61451	1.1175	0.299743	0.579149	0.201876	0.774275	0.831527	NA	NA	141
gene-c15h14orf180	chrXV	5633226	5645385	+	2858	-0.571411	4.26836	14.4324	0.000743203	0.0134518	0.571411	0.800652	0.824047	NA	NA	NA
gene-c15h14orf28	chrXV	3184525	3187463	+	2016	0.035876	4.82051	0.108667	0.744188	0.888469	0.035876	0.780893	0.880406	NA	NA	NA
gene-c16h2orf49	chrXVI	7333791	7336405	+	1675	-0.00650048	3.63869	0.00414975	0.949107	0.982063	0.00650048	0.705722	0.74974	174	NA	43
gene-c16h2orf69	chrXVI	2292563	2298468	-	2681	-0.0890068	5.24085	0.695325	0.411612	0.678415	0.0890068	0.858395	0.861395	NA	NA	NA
gene-c16h2orf76	chrXVI	418974	424569	-	822	0.0592751	3.63838	0.18979	0.666525	0.848433	0.0592751	0.740878	0.809906	NA	NA	NA
gene-c16h3orf38	chrXVI	13196575	13199624	+	2417	-0.0885925	3.15392	1.11514	0.300244	0.579714	0.0885925	0.831551	0.931131	NA	NA	43
gene-c17h1orf158	chrXVII	2747980	2750461	-	1447	-0.0940516	1.8538	0.189067	0.66712	0.848621	0.0940516	0.807609	0.927454	NA	NA	74
gene-c17h1orf159	chrXVII	7698737	7703355	+	2400	-0.62418	5.46671	19.3802	0.000149144	0.00438595	0.62418	0.693234	0.881187	NA	NA	4
gene-c17h1orf50	chrXVII	17235604	17238158	+	1509	-0.170418	3.82235	2.43262	0.130379	0.371315	0.170418	0.774021	0.806452	NA	NA	4
gene-c17h3orf14	chrXVII	18370507	18373625	-	911	-0.437541	3.49122	7.78889	0.0094884	0.076607	0.437541	0.818544	0.889505	NA	NA	4
gene-c17h6orf89	chrXVII	2235280	2239359	-	1851	-0.0677199	5.44287	1.07296	0.309388	0.587494	0.0677199	0.789927	0.842156	NA	NA	74
gene-c18h1orf131	chrXVIII	5532053	5535579	-	1583	0.0321907	3.0329	0.0984095	0.756137	0.894225	0.0321907	0.812754	0.867098	NA	NA	NA
gene-c18h1orf198	chrXVIII	5433193	5437353	+	2248	-0.0093911	6.16383	0.0239847	0.878066	0.952835	0.0093911	0.7597	0.823199	NA	NA	NA
gene-c18h3orf33	chrI	11243317	11245974	-	1207	-0.362869	3.02253	2.38724	0.13387	0.377368	0.362869	0.817101	0.838224	NA	NA	2
gene-c19h11orf49	chrXIX	4321182	4327359	+	1733	-0.609178	1.04377	6.08336	0.0202219	0.125872	0.609178	0.383738	0.774581	159	NA	70
gene-c19h11orf58	chrXIX	16472611	16475196	-	1053	-0.0154506	4.42795	0.0170674	0.897018	0.959651	0.0154506	0.760874	0.917616	NA	NA	70
gene-c19h11orf96	chrXIX	16246622	16248092	-	1471	-0.357543	6.5194	6.53134	0.0164886	0.110197	0.357543	0.882987	0.7676	NA	NA	70
gene-c19h12orf29	chrXIX	13781263	13784057	+	1388	0.200357	3.14724	3.84981	0.0600433	0.239886	0.200357	0.672555	0.661006	NA	NA	70
gene-c19h12orf4	chrXIX	4887718	4898502	+	2875	-0.0286757	5.72923	0.0824378	0.776194	0.905218	0.0286757	0.686975	0.849647	NA	NA	70
gene-c19h12orf73	chrXIX	16325431	16327619	-	847	0.0838903	3.60024	0.4183	0.5232	0.764015	0.0838903	0.814098	0.807419	NA	NA	70
gene-c19h15orf39	chrXIX	17974744	17983786	+	5132	-0.0539431	3.08306	0.0910215	0.765174	0.898718	0.0539431	0.753687	0.875051	NA	NA	70
gene-c19h15orf40	chrXIX	15307544	15309094	+	675	-0.0446831	2.29255	0.124627	0.726787	0.881249	0.0446831	0.793406	0.836176	NA	NA	70
gene-c19h15orf61	chrXIX	17722679	17724155	-	1374	-0.320512	1.54176	1.89802	0.179516	0.441591	0.320512	0.615799	0.81454	NA	NA	70
gene-c19h1orf109	chrX	4803425	4805491	-	1276	-0.0512665	2.13914	0.119426	0.732313	0.884002	0.0512665	0.608463	0.769697	NA	NA	3
gene-c1d	chrVI	17986132	17987847	-	1093	0.0873439	3.97279	0.595706	0.446866	0.707926	0.0873439	0.832568	0.884773	NA	NA	299
gene-c1galt1a	chrXII	9816357	9820432	+	1735	2.23552	1.84835	90.439	3.78445e-10	1.70689e-07	2.23552	0.749751	0.910086	144	NA	57
gene-c1galt1b	chrXVII	10103571	10110626	+	4066	-0.0383458	7.10554	0.258294	0.615386	0.819925	0.0383458	0.670121	0.752397	NA	NA	4
gene-c1galt1c1	chrIV	6599867	6602778	+	2768	-0.0597254	5.33908	0.270147	0.607432	0.815588	0.0597254	0.672974	0.707086	NA	NA	41
gene-c1h19orf47	chrI	10127454	10133214	-	2933	-0.0398492	4.59821	0.26716	0.609415	0.816233	0.0398492	0.443261	0.660829	3	NA	2
gene-c1h19orf54	chrI	10229736	10233381	+	2040	-0.387228	3.42267	13.5249	0.0010214	0.0170423	0.387228	0.439858	0.740903	3	NA	2
gene-c1h7orf57	chrI	28536714	28542578	+	3218	0.0776165	4.69808	1.34488	0.256241	0.536934	0.0776165	0.760355	0.818335	NA	NA	NA
gene-c1qtnf12	chrXII	5968983	5984029	+	2802	-0.32416	3.10442	3.6142	0.0679172	0.257299	0.32416	0.784363	0.882799	NA	NA	57
gene-c1qtnf2	chrIV	11699686	11702399	-	1890	0.25429	1.24863	0.550213	0.464579	0.721871	0.25429	0.394615	0.767353	51	NA	24
gene-c1qtnf5	chrI	8489276	8492396	+	1961	-0.550173	1.35029	7.17717	0.0123705	0.0917506	0.550173	0.256522	0.552737	3	NA	2
gene-c1qtnf6a	chrXI	5728627	5733170	-	1621	0.086369	3.4341	0.0938631	0.761652	0.897154	0.086369	0.761318	0.862429	NA	NA	118
gene-c20h1orf43	chrXX	6218834	6221550	+	1761	-0.357785	5.45732	3.63597	0.0671429	0.254992	0.357785	0.145191	0.536569	107	NA	1
gene-c20h8orf37	chrXX	342143	345520	-	1580	-0.147236	3.09351	0.883168	0.355595	0.630224	0.147236	0.825183	0.855012	NA	NA	NA
gene-c2cd2l	chrVII	20740980	20756441	+	4195	0.66638	3.61269	13.5226	0.00102225	0.0170423	0.66638	0.108755	0.490059	130	60	42
gene-c2cd3	chrI	12799787	12814679	-	7151	0.217765	5.32547	6.00665	0.0209498	0.12858	0.217765	0.449889	0.703976	5	2	2
gene-c2cd4a	chrXIX	12200103	12202174	-	1960	-0.324397	2.3124	0.378938	0.543282	0.77613	0.324397	0.615354	0.883004	NA	NA	70
gene-c2cd5	chrXIX	7715916	7735112	+	6248	0.0224637	5.43801	0.103429	0.750207	0.891382	0.0224637	0.712782	0.863919	NA	NA	70
gene-c2h15orf48	chrII	18899925	18901323	+	806	1.83009	5.10519	26.4262	2.0569e-05	0.0010308	1.83009	0.657907	0.842985	NA	NA	NA
gene-c2h16orf87	chrII	440678	452541	-	1281	0.0226314	3.91741	0.062064	0.805132	0.918952	0.0226314	0.891501	0.86919	NA	NA	NA
gene-c3h14orf119	chrIII	2797541	2798760	-	1112	-0.0170691	2.31949	0.020596	0.886941	0.955414	0.0170691	0.930399	0.765551	NA	NA	NA
gene-c3h1orf35	chrIII	14015623	14019695	-	1609	-0.0398391	4.23841	0.193237	0.663704	0.846601	0.0398391	0.749405	0.873661	NA	NA	34
gene-c3h5orf22	chrIII	5137226	5143010	-	1604	0.0646147	4.29223	0.590548	0.448819	0.709337	0.0646147	0.80346	0.90753	NA	NA	NA
gene-c3h7orf25	chrIII	17688299	17690264	-	1680	-0.0249406	4.42218	0.0819026	0.776901	0.905435	0.0249406	0.960681	0.739388	NA	NA	NA
gene-c3h7orf26	chrIII	10099277	10103631	+	1760	-0.004606	3.58393	0.00263969	0.959399	0.985218	0.004606	0.792162	0.638267	NA	NA	NA
gene-c4b	chrXX	10209928	10224466	+	5583	0.839983	7.5234	8.7673	0.00630111	0.058321	0.839983	0.320346	0.694345	109	NA	53
gene-c4h11orf98	chrIV	34064859	34066576	-	632	-0.0722122	4.10045	0.300256	0.588185	0.804761	0.0722122	0.856908	0.820242	NA	NA	NA
gene-c5h10orf88	chrV	15004351	15008204	+	1813	0.0730977	4.32367	0.568812	0.457202	0.715606	0.0730977	0.851706	0.879231	NA	NA	113
gene-c5h10orf90	chrV	9354040	9368447	+	5342	-0.108011	4.14113	0.43279	0.516145	0.759376	0.108011	0.820635	0.848823	NA	NA	40
gene-c5h16orf91	chrV	13600996	13602501	-	706	-0.155705	2.96199	1.47748	0.2346	0.512703	0.155705	0.870522	0.868398	NA	NA	50
gene-c5h8orf33	chrV	13596346	13598166	-	1282	0.195457	2.33606	1.75949	0.195703	0.464037	0.195457	0.722497	0.81846	NA	NA	50
gene-c7a	chrXIII	5742918	5749652	+	3002	-0.155696	3.97959	0.382759	0.54127	0.775583	0.155696	0.606593	0.707845	NA	NA	NA
gene-c7b	chrXIV	10777323	10784047	-	3191	-0.638915	2.98928	4.4802	0.0435666	0.200013	0.638915	0.842102	0.820273	NA	NA	44
gene-c7h11orf54	chrVII	17829131	17832098	+	1610	0.282178	2.48904	4.34578	0.0466033	0.207336	0.282178	0.251417	0.298897	129	58	42
gene-c7h11orf68	chrVII	10650323	10651908	+	1235	0.267589	3.72323	7.01551	0.0132834	0.0959921	0.267589	0.250046	0.561229	127	NA	42
gene-c7h17orf49	chrVII	30412192	30415033	-	1879	0.0188676	5.31305	0.0969547	0.757886	0.895173	0.0188676	0.788826	0.844137	NA	NA	100
gene-c7h20orf27	chrVII	3131136	3145369	-	2701	0.0306863	5.64052	0.0144857	0.905086	0.962674	0.0306863	0.786821	0.809171	NA	NA	42
gene-c7h21orf91	chrVII	16150018	16162611	+	3163	-0.384064	4.79229	10.0176	0.00379457	0.0419641	0.384064	0.0994302	0.442635	129	NA	10
gene-c7h4orf48	chrVII	3261257	3263313	+	908	-0.375407	1.48792	2.56333	0.120904	0.355671	0.375407	0.806092	0.917525	NA	NA	42
gene-c7h4orf54	chrVII	11776261	11792848	-	7912	-0.975876	3.19341	17.6303	0.000257306	0.00641841	0.975876	0.253887	0.589817	128	NA	42
gene-c7h5orf15	chrVII	30102527	30106034	-	1570	-0.0690928	7.52481	0.582088	0.452053	0.711362	0.0690928	0.835224	0.896119	NA	NA	100
gene-c8h19orf25	chrVIII	2493883	2496947	-	1219	0.243847	4.61298	13.409	0.00106435	0.0175513	0.243847	0.811349	0.758003	NA	NA	91
gene-c8h1orf112	chrVIII	16204227	16213542	-	3146	0.0975588	3.51563	0.837858	0.368043	0.641117	0.0975588	0.797656	0.853609	NA	NA	77
gene-c8h1orf210	chrVIII	8391630	8398353	+	3113	-0.287316	5.87908	2.26217	0.144076	0.392845	0.287316	0.304577	0.640288	195	NA	77
gene-c8h1orf52	chrVIII	8203044	8206672	-	2686	-0.0233129	5.10048	0.0896968	0.766836	0.899801	0.0233129	0.18734	0.605534	195	NA	77
gene-c8h8orf82	chrVIII	4383428	4385359	+	1588	0.140903	3.80081	2.17748	0.151511	0.403649	0.140903	0.725626	0.725071	NA	NA	91
gene-c9h19orf53	chrIX	7099824	7101285	+	1159	-0.162895	4.27298	2.23543	0.146376	0.395774	0.162895	0.943974	0.936023	NA	NA	48
gene-c9h22orf23	chrIX	6658772	6664813	-	1866	0.536729	1.37213	5.11258	0.0319444	0.166123	0.536729	0.7146	0.879694	NA	NA	48
gene-c9h4orf33	chrIX	10726619	10730922	-	2107	0.144049	4.18244	1.99421	0.169225	0.427586	0.144049	0.811371	0.78095	NA	NA	48
gene-c9h6orf120	chrIX	19599601	19602602	-	1953	0.0201127	4.983	0.0605823	0.807423	0.919815	0.0201127	0.861034	0.914352	NA	NA	NA
gene-c9orf72	chrXV	2060698	2070105	+	2174	0.0399903	4.66454	0.113602	0.738663	0.886927	0.0399903	0.80652	0.818936	NA	NA	NA
gene-ca10a	chrV	1442211	1604691	-	2879	-0.119069	1.44254	0.155325	0.696567	0.865502	0.119069	0.808285	0.85577	NA	NA	NA
gene-ca12	chrXIX	18109612	18117211	-	2163	-0.436193	2.92711	0.442488	0.511537	0.756718	0.436193	0.695206	0.770314	NA	NA	70
gene-ca14	chrXX	6694000	6705214	-	2758	-0.122635	4.75914	0.579289	0.453131	0.712125	0.122635	0.131821	0.628151	107	NA	1
gene-ca15b	chrV	12734616	12737356	-	1716	0.633583	9.24082	2.88435	0.100881	0.322412	0.633583	0.731034	0.542941	NA	7	40
gene-ca5a	chrXIX	3242429	3252322	-	3568	0.448803	6.08237	12.0038	0.00177371	0.0248737	0.448803	0.757944	0.82276	NA	NA	103
gene-ca6	chrXII	11013189	11031774	-	7193	-0.325999	5.30291	3.86065	0.0597066	0.238884	0.325999	0.572292	0.825876	NA	NA	57
gene-ca8	chrIII	6164054	6180197	+	2105	1.28392	1.86464	23.4189	4.59357e-05	0.00187886	1.28392	0.843683	0.920582	NA	NA	NA
gene-cab39	chrI	2345152	2350578	+	1213	0.0727915	4.14474	0.727483	0.401138	0.669694	0.0727915	0.813683	0.799501	NA	NA	236
gene-cab39l	chrI	24837982	24843729	+	3591	0.156069	5.56306	2.36908	0.135297	0.37966	0.156069	0.799928	0.831969	NA	NA	135
gene-cab39l1	chrIV	15962617	15966654	+	1936	0.277532	6.42007	5.8827	0.0221877	0.132951	0.277532	0.37187	0.731544	51	22	45
gene-cabin1	chrXIII	14479501	14509162	-	8273	0.0976501	6.58609	1.41239	0.244919	0.522594	0.0976501	0.671735	0.780968	NA	NA	68
gene-cables1	chrIII	13497021	13506279	-	2438	0.346382	4.33961	12.6873	0.00137995	0.0208403	0.346382	0.834988	0.876936	NA	NA	34
gene-cables2b	chrXII	7451436	7472074	-	4970	0.0370992	4.47884	0.0815222	0.777405	0.905456	0.0370992	0.633158	0.794859	144	NA	27
gene-cabp1a	chrXIII	14664043	14671105	+	2424	-0.61535	1.80939	12.5508	0.00145027	0.0215381	0.61535	0.88885	0.816561	NA	NA	68
gene-cabp2a	chrIX	10040628	10052287	-	2683	-0.115507	2.25871	0.145109	0.706209	0.870384	0.115507	0.439453	0.4429	66	NA	48
gene-cabz01093075.1	chrXX	13151374	13154788	-	2470	0.67877	3.64463	7.60202	0.0102822	0.0806789	0.67877	0.343401	0.580178	113	NA	62
gene-cacfd1	chrXIV	3014049	3019138	+	2719	-0.0574561	5.01264	0.141022	0.710176	0.872285	0.0574561	0.878721	0.863175	NA	NA	44
gene-cachd1	chrVIII	9052103	9104114	+	7307	-0.0273158	5.70318	0.0485044	0.827329	0.930355	0.0273158	0.349018	0.747892	196	NA	77
gene-cacna1aa	chrXI	12981832	13046028	+	12639	-0.122161	1.72315	0.2101	0.650325	0.840117	0.122161	0.769469	0.848852	NA	NA	118
gene-cacna1ba	chrXIII	1206332	1315678	+	13610	-0.140533	2.4919	0.344967	0.561814	0.78852	0.140533	0.757188	0.863435	NA	NA	NA
gene-cacna1bb	chrXIV	11237623	11363424	+	10922	0.158512	4.60003	1.7397	0.198158	0.467137	0.158512	0.76494	0.843368	NA	NA	44
gene-cacna1c	chrIV	29249731	29394862	+	17984	-0.26678	4.71045	1.739	0.198246	0.467212	0.26678	0.820105	0.866471	NA	NA	45
gene-cacna1da	chrXVII	7319301	7369114	-	9792	0.335992	0.519411	0.777174	0.38572	0.656511	0.335992	0.730731	0.808963	NA	NA	4
gene-cacna1db	chrXII	13438574	13494201	+	9901	0.430024	3.16936	2.4638	0.128042	0.367444	0.430024	0.773755	0.830795	NA	NA	57
gene-cacna1g	chrV	4200856	4376114	+	9679	-0.598404	2.07792	5.05906	0.0327809	0.168426	0.598404	0.476939	0.79915	NA	NA	40
gene-cacna1ha	chrXI	15914085	15960418	-	5592	-0.212286	3.83915	0.859639	0.361983	0.636474	0.212286	0.786465	0.826292	NA	NA	NA
gene-cacna1sb	chrXII	9939562	9958205	+	6844	-0.338419	3.81069	1.21563	0.279867	0.560748	0.338419	0.230175	0.726598	144	NA	57
gene-cacna2d2a	chrXVII	8302494	8423168	-	7460	-0.51734	2.09385	5.14403	0.0314637	0.164598	0.51734	0.687354	0.78293	NA	NA	4
gene-cacna2d3a	chrXII	8340166	8441853	-	4164	-0.795454	0.467678	3.11018	0.0890202	0.299631	0.795454	0.247186	0.523627	144	NA	27
gene-cacna2d4a	chrIV	29165893	29230631	-	5761	0.509368	1.66454	6.92569	0.0138222	0.0980891	0.509368	0.813182	0.842376	NA	NA	45
gene-cacnb1	chrXI	7271963	7297125	+	5285	-1.09868	3.70385	25.901	2.3397e-05	0.00113834	1.09868	0.398088	0.683687	90	NA	118
gene-cacnb2a	chrXXI	13545873	13561899	-	4404	-0.180109	3.853	2.21392	0.148258	0.398776	0.180109	0.798066	0.88151	NA	NA	94
gene-cacnb2b	chrIII	12705306	12726648	-	4784	-0.317675	0.304341	1.51857	0.228368	0.505439	0.317675	0.799618	0.846681	NA	NA	NA
gene-cacng6b	chrXX	7361748	7368763	-	1670	0.100283	1.91066	0.0728523	0.789263	0.911301	0.100283	0.532916	0.861973	107	NA	1
gene-cactin	chrIII	7518201	7522744	+	2866	0.117504	5.83749	2.19005	0.150379	0.401653	0.117504	0.692648	0.813639	NA	NA	NA
gene-cacul1	chrVI	3554714	3558299	+	2713	-0.42465	4.58796	6.38135	0.0176468	0.11508	0.42465	0.748912	0.80631	NA	NA	NA
gene-cad	chrXVIII	3249189	3269261	+	7664	-0.0135354	4.55051	0.00326989	0.954817	0.984187	0.0135354	0.798593	0.880549	NA	NA	36
gene-cadm1a	chrVII	27200139	27455567	+	3938	-0.352893	4.17345	4.14773	0.0515179	0.220105	0.352893	0.782329	0.847626	NA	NA	42
gene-cadm1b	chrI	11623256	11721073	-	1781	-0.00174448	1.98045	6.46585e-05	0.993643	0.997528	0.00174448	0.530167	0.771215	NA	NA	2
gene-cadm2a	chrVII	23695367	23852303	+	5001	-0.100713	4.96085	0.295975	0.590843	0.806741	0.100713	0.564182	0.719509	132	NA	42
gene-cadps2	chrXIX	14669681	14739169	+	4257	0.444877	5.39742	6.9273	0.0138124	0.0980855	0.444877	0.801858	0.825465	NA	NA	70
gene-cadpsa	chrXVII	18265284	18350110	+	6906	0.0906672	1.1174	0.263568	0.611819	0.817391	0.0906672	0.800843	0.835216	NA	NA	4
gene-cadpsb	chrXVII	7937283	7989435	+	5505	-0.51979	2.69718	10.7445	0.00285661	0.0344943	0.51979	0.469179	0.528097	208	NA	4
gene-cahz	chrIII	5847404	5853711	+	2196	0.264936	6.47177	0.514031	0.479523	0.733818	0.264936	0.815868	0.935277	NA	NA	NA
gene-calb2a	chrXIX	2745065	2759659	-	1552	-0.71194	6.22188	22.3499	6.21031e-05	0.0023554	0.71194	0.186655	0.501706	156	69	103
gene-calcoco1a	chrXII	9384458	9395213	+	4036	0.568819	6.25121	23.0789	5.05227e-05	0.00201704	0.568819	0.359999	0.709662	144	NA	57
gene-calcoco2	chrV	6194237	6200906	-	2706	0.420146	7.99778	20.129	0.000118916	0.00376531	0.420146	0.580014	0.74542	16	NA	40
gene-calcr	chrX	10946814	10986033	+	5839	-1.22205	2.0518	20.5837	0.000103831	0.00341762	1.22205	0.790794	0.821872	24	NA	3
gene-calcrla	chrXVI	5642563	5665227	-	4650	-0.0398232	5.38408	0.06166	0.805754	0.919298	0.0398232	0.759137	0.842331	NA	NA	43
gene-calcrlb	chrI	28248411	28253446	+	3043	-0.213796	4.40164	0.782056	0.384253	0.655197	0.213796	0.818976	0.846246	NA	NA	NA
gene-cald1a	chrIV	26931693	26977486	-	3923	0.079045	8.08275	0.425361	0.519741	0.761263	0.079045	0.486475	0.660795	57	27	39
gene-cald1b	chrXIX	18423162	18435507	+	3359	0.0221413	4.23349	0.0126435	0.911297	0.965018	0.0221413	0.771186	0.836656	NA	NA	70
gene-calhm3	chrVI	2526421	2536101	-	2086	-0.936481	1.36241	15.2249	0.000566649	0.0110341	0.936481	0.90136	0.878653	NA	NA	NA
gene-calhm5.1	chrXX	17188826	17192209	-	2814	0.227747	5.51187	1.35534	0.254443	0.534375	0.227747	0.760504	0.915424	NA	NA	266
gene-calhm6	chrXX	17191105	17195592	-	3190	-0.202284	3.30001	0.961939	0.335331	0.612027	0.202284	0.840399	0.906853	NA	NA	266
gene-calm1a	chrXV	13519147	13526036	-	1650	0.0310048	8.29538	0.259045	0.614875	0.819834	0.0310048	0.784054	0.890961	NA	NA	NA
gene-calm2a	chrVI	5537870	5541520	+	1220	-0.0265289	8.87663	0.141994	0.709226	0.872108	0.0265289	0.786524	0.924459	NA	NA	NA
gene-calm3a	chrI	9826496	9833415	-	2243	-0.136974	6.50153	2.86315	0.10204	0.324466	0.136974	0.106147	0.499419	3	NA	2
gene-calr	chrVIII	15031920	15036927	+	2526	-0.231671	4.4744	1.12444	0.298278	0.578	0.231671	0.667633	0.90024	NA	NA	77
gene-calr3b	chrIII	12241752	12245346	-	2078	0.0995478	8.41902	0.667524	0.421005	0.686778	0.0995478	0.763015	0.790086	NA	NA	NA
gene-calub	chrXIX	7815172	7818851	-	2413	-0.242298	5.45438	5.41256	0.0276709	0.152122	0.242298	0.634837	0.636039	NA	NA	70
gene-camk1a	chrXVII	8163589	8176072	-	3834	0.53545	2.36525	7.87	0.00916489	0.0750092	0.53545	0.751309	0.82651	NA	NA	4
gene-camk1b	chrXVII	11907224	11933761	-	4075	0.00145847	6.15887	0.000254413	0.98739	0.995035	0.00145847	0.799766	0.929933	NA	NA	4
gene-camk1da	chrIV	24495022	24516013	+	5694	1.88866	2.46577	71.3736	4.31867e-09	1.19656e-06	1.88866	0.31395	0.673861	57	NA	45
gene-camk1db	chrXIX	18191494	18198818	-	3100	-0.413817	5.82178	1.1483	0.293341	0.57374	0.413817	0.840173	0.889816	NA	NA	70
gene-camk1gb	chrXII	5747839	5757180	-	2958	-0.0395674	3.93685	0.0260323	0.873012	0.950536	0.0395674	0.58035	0.825967	NA	NA	57
gene-camk2a	chrVII	30587935	30605881	+	5195	-0.438834	3.251	1.00348	0.325317	0.603394	0.438834	0.862202	0.79382	NA	NA	100
gene-camk2d1	chrVII	10966450	11031073	+	3172	0.229417	5.45798	5.15649	0.0312755	0.164024	0.229417	0.524713	0.577664	127	NA	42
gene-camk2g2	chrVI	15428843	15468263	-	4476	0.0955303	7.50757	1.14859	0.293249	0.573701	0.0955303	0.805762	0.877657	NA	NA	176
gene-camkk1a	chrVII	17039144	17077354	+	4604	0.556956	5.38006	15.783	0.000469731	0.00971359	0.556956	0.397855	0.685292	129	57	10
gene-camkmt	chrVI	15047115	15118616	+	1317	0.303867	2.26359	5.94192	0.0215865	0.131052	0.303867	0.810348	0.859967	NA	NA	176
gene-camsap1b	chrXIII	17594547	17615207	+	6946	-0.0421657	6.67009	0.267055	0.609485	0.816233	0.0421657	0.829475	0.871555	NA	NA	119
gene-camsap2a	chrVIII	11568748	11603083	-	6648	-0.314179	3.60386	6.44242	0.0171647	0.11313	0.314179	0.690993	0.833195	NA	NA	77
gene-camsap2b	chrIII	6934368	6958520	+	6355	0.0527379	5.96239	0.145383	0.705945	0.870268	0.0527379	0.826279	0.87446	NA	NA	NA
gene-camsap3	chrXI	8469372	8489646	-	6716	-0.253021	7.22155	5.67188	0.0244824	0.14124	0.253021	0.364719	0.517066	91	40	118
gene-camta1a	chrXII	4706731	4733862	+	10129	-0.221305	2.19418	1.04361	0.315971	0.595228	0.221305	0.756496	0.793644	NA	NA	57
gene-camta2	chrVII	240360	251252	+	5816	-0.0217426	7.12633	0.140008	0.711171	0.872876	0.0217426	0.799745	0.819597	NA	NA	NA
gene-cand1	chrIV	33550616	33561071	-	3666	-0.160541	5.94733	1.77698	0.193564	0.461391	0.160541	0.817015	0.877382	NA	NA	NA
gene-cand2	chrXVII	174544	188412	+	5423	-0.958085	4.05356	12.7632	0.0013424	0.020666	0.958085	0.789605	0.830575	NA	NA	NA
gene-cant1a	chrXI	9903711	9908572	-	2391	0.345251	6.10497	13.7867	0.00093112	0.0159043	0.345251	0.287267	0.606874	92	42	118
gene-canx	chrIV	4981530	4993590	+	5251	0.00447355	8.81834	0.000872267	0.976654	0.991508	0.00447355	0.846633	0.844721	NA	NA	41
gene-cap1	chrX	4690032	4698833	-	2619	0.136683	8.94193	2.25945	0.144308	0.393134	0.136683	0.834511	0.84416	NA	NA	3
gene-cap2	chrX	9981579	9996180	-	2285	-0.506311	3.30284	1.81553	0.18897	0.455581	0.506311	0.826411	0.905561	NA	NA	3
gene-capgb	chrVII	4821383	4825565	+	1379	-0.0333376	6.99541	0.101314	0.752686	0.892357	0.0333376	0.837147	0.879244	NA	NA	42
gene-capn1	chrVII	2778570	2791164	-	3517	-0.0718942	7.79054	0.0872821	0.769902	0.901749	0.0718942	0.735678	0.871059	NA	NA	65
gene-capn10	chrIII	6900386	6906553	-	3393	-0.273987	4.60401	14.135	0.000824112	0.01457	0.273987	0.841512	0.816831	NA	NA	NA
gene-capn12	chrI	10150598	10160762	-	2831	-0.118078	6.28303	0.861567	0.361453	0.635874	0.118078	0.525224	0.713242	3	NA	2
gene-capn15	chrV	13054852	13079179	-	7497	-0.285778	6.74454	3.12548	0.0882786	0.298295	0.285778	0.829219	0.87188	NA	NA	40
gene-capn3a	chrXV	1813877	1823011	-	3240	0.651226	3.47396	6.03603	0.0206677	0.127836	0.651226	0.827876	0.824736	NA	NA	NA
gene-capn3b	chrXVIII	9460118	9469538	-	2775	0.0123722	1.47586	0.00125445	0.972005	0.990161	0.0123722	0.840044	0.873278	NA	NA	5
gene-capn5a	chrI	17714783	17738247	-	3674	-0.185948	6.61346	3.27221	0.0815141	0.285719	0.185948	0.774671	0.856236	NA	NA	63
gene-capn7	chrXX	1051575	1061619	-	4271	0.266384	6.56344	7.06581	0.0129916	0.0947327	0.266384	0.804841	0.853107	NA	NA	NA
gene-capn9	chrIX	19439477	19446538	-	2349	-0.0294929	9.1741	0.0695544	0.793972	0.914473	0.0294929	0.817583	0.854736	NA	NA	NA
gene-capns1b	chrI	18465260	18472776	-	1278	-0.0764485	9.05409	1.09656	0.304226	0.583152	0.0764485	0.469409	0.781763	NA	NA	18
gene-caprin1a	chrII	9823143	9831875	+	2401	-0.166162	6.20588	2.02603	0.165979	0.422673	0.166162	0.547338	0.725654	NA	NA	NA
gene-caprin1b	chrXIX	13219574	13230038	+	2746	-0.0633508	6.06084	0.71961	0.403665	0.671942	0.0633508	0.689285	0.876865	NA	NA	70
gene-capza1a	chrXVII	4221939	4226045	-	1720	-0.0976817	7.98995	2.93083	0.0982677	0.317334	0.0976817	0.797285	0.847925	NA	NA	74
gene-capzb	chrXVII	8908292	8920167	+	2160	-0.0657333	8.1707	0.537805	0.469609	0.726295	0.0657333	0.641507	0.73513	NA	NA	4
gene-card11	chrXI	5704209	5720566	+	4868	-0.0601774	6.43561	0.241393	0.627138	0.826542	0.0601774	0.412561	0.63363	NA	NA	118
gene-card14	chrIX	11661416	11673453	+	3671	0.0649623	6.10088	0.102721	0.751034	0.891603	0.0649623	0.386618	0.739219	68	NA	48
gene-card19	chrXVII	7398861	7402279	+	2190	-0.0903651	6.12089	0.937288	0.341495	0.617701	0.0903651	0.647002	0.712753	NA	NA	4
gene-card9	chrXIII	20708777	20719766	+	2337	0.0036071	2.88189	0.000531412	0.981777	0.993558	0.0036071	1	1	NA	NA	NA
gene-carhsp1	chrXI	3132731	3143155	-	1034	-0.0790306	5.386	0.600943	0.444897	0.706416	0.0790306	0.802681	0.887058	NA	NA	118
gene-carm1	chrXI	2177188	2195232	-	5047	0.0611341	5.9198	0.287962	0.595886	0.809405	0.0611341	0.739684	0.796455	NA	NA	118
gene-carm1l	chrI	21244668	21255532	+	2645	0.109925	3.91599	0.165773	0.687078	0.860462	0.109925	0.806076	0.8826	NA	NA	135
gene-carmil3	chrIII	3141246	3205441	+	5564	-1.01904	0.627324	11.4034	0.00222093	0.0290007	1.01904	0.779755	0.815304	NA	NA	NA
gene-carnmt1	chrXIII	13102168	13105771	-	2056	0.145432	5.39393	2.39566	0.133214	0.376154	0.145432	0.871692	0.784965	205	NA	68
gene-cars1	chrII	21963418	21975428	+	3494	-0.152327	5.47693	1.30865	0.262593	0.543911	0.152327	0.809324	0.824134	NA	NA	NA
gene-cars2	chrI	21040776	21048042	-	2305	0.217505	4.37773	2.78188	0.106794	0.332247	0.217505	0.829185	0.857792	NA	NA	135
gene-casc3	chrXI	17647769	17651968	+	1638	-0.0760611	4.83163	0.454619	0.505832	0.752743	0.0760611	0.779104	0.832408	NA	NA	NA
gene-casd1	chrX	11335778	11346371	+	4958	-0.0309523	6.54243	0.132375	0.718792	0.87697	0.0309523	0.61184	0.768961	NA	NA	3
gene-caska	chrXVI	16100972	16163822	-	4064	0.079601	6.68965	1.4241	0.243021	0.520473	0.079601	0.810883	0.8447	NA	NA	301
gene-caskin1	chrXI	3029565	3090589	-	7886	-0.420086	2.19074	2.12052	0.156768	0.410553	0.420086	0.806219	0.847593	NA	NA	118
gene-casp10	chrXVI	9584446	9589121	+	2536	0.262207	5.52554	6.64924	0.0156367	0.106334	0.262207	0.819771	0.780355	NA	NA	43
gene-casp2	chrXX	7613600	7619654	+	3198	-0.171385	5.28676	7.77998	0.00952467	0.0767902	0.171385	0.276524	0.82254	107	NA	1
gene-casp3a	chrIX	16305985	16310581	-	2091	-0.0663377	4.61946	0.627874	0.434984	0.698368	0.0663377	0.802204	0.892809	NA	NA	48
gene-casp7	chrV	11342693	11348376	+	3331	0.11315	6.6341	2.03995	0.164582	0.42112	0.11315	0.82961	0.915801	NA	NA	40
gene-casp8	chrIII	297759	304095	-	2082	0.335204	5.24024	17.2772	0.000288048	0.00697669	0.335204	0.744981	0.720029	NA	NA	NA
gene-casp8ap2	chrXVIII	3439340	3450000	+	6614	-0.0109153	4.79861	0.014199	0.906023	0.963039	0.0109153	0.80236	0.867604	NA	NA	36
gene-casp9	chrXII	14473377	14477639	+	3088	0.0247184	4.37211	0.0410064	0.841031	0.938304	0.0247184	0.604422	0.462764	NA	NA	57
gene-caspa	chrI	10420758	10424863	-	1350	2.58623	6.71485	218.983	1.52078e-14	3.62555e-11	2.58623	0.843703	0.817345	3	NA	2
gene-casq1a	chrIII	2888809	2895842	-	2250	-0.811127	1.41066	1.17385	0.288142	0.568107	0.811127	0.7481	0.925162	NA	NA	NA
gene-casq2	chrXVI	8498797	8503933	+	1843	-1.12879	2.75511	6.23723	0.0188574	0.120128	1.12879	0.749689	0.897849	NA	NA	43
gene-cass4	chrXVII	17622893	17632337	-	2900	0.150154	2.37049	0.951531	0.337914	0.614416	0.150154	0.735331	0.813765	NA	NA	4
gene-cast	chrXVII	14130661	14156524	+	4259	-0.027025	9.78779	0.0667498	0.798072	0.916664	0.027025	0.807153	0.854463	NA	NA	4
gene-castor1	chrXIII	18121074	18130831	-	1784	0.066049	4.05856	0.17139	0.682122	0.85743	0.066049	0.774739	0.866373	NA	NA	119
gene-castor2	chrVII	29432962	29439783	+	1293	0.197905	3.00218	1.92617	0.176427	0.437478	0.197905	0.772059	0.826853	NA	NA	100
gene-casz1	chrXII	11660550	11733717	+	9117	-0.0366346	7.52682	0.106376	0.746801	0.890171	0.0366346	0.607211	0.7779	NA	NA	57
gene-cat	chrXIX	20036971	20043653	-	2557	0.242672	7.28848	6.76706	0.0148333	0.102798	0.242672	0.730125	0.92452	NA	NA	70
gene-cav1	chrXIX	14049921	14056107	+	1211	-0.152479	5.00719	1.11722	0.299803	0.579167	0.152479	0.623529	0.825338	NA	NA	70
gene-cav2	chrXIX	14043453	14047284	+	2493	0.021579	4.76157	0.0321432	0.859041	0.944999	0.021579	0.738152	0.912027	NA	NA	70
gene-cav3	chrXVII	9390094	9393019	-	1834	-0.265613	3.69826	0.535572	0.470545	0.726811	0.265613	0.273331	0.781698	NA	NA	4
gene-cavin1a	chrXI	6459651	6471288	+	2363	-0.172072	4.90923	0.861977	0.361341	0.63584	0.172072	0.100615	0.169473	90	39	118
gene-cavin2b	chrI	29372586	29377532	+	2352	-0.0795272	8.00143	1.24211	0.274802	0.556744	0.0795272	0.846013	0.956453	NA	NA	NA
gene-cavin4a	chrIII	17168548	17175946	-	3220	-0.277843	3.97259	0.561325	0.460171	0.718503	0.277843	0.811312	0.854926	NA	NA	NA
gene-cbarpb	chrVIII	17866527	17880739	-	6831	0.324841	2.93591	2.93565	0.0980048	0.317095	0.324841	0.7836	0.849944	NA	NA	127
gene-cbfa2t2	chrXVII	5113554	5120935	-	2137	-0.230985	2.81916	1.4718	0.235479	0.513345	0.230985	0.832148	0.843807	NA	NA	74
gene-cbfa2t3	chrII	8731515	8768904	-	9611	0.36789	4.87385	9.87252	0.00401909	0.0435486	0.36789	0.777408	0.854863	NA	NA	NA
gene-cbl	chrI	8538384	8566051	-	6382	-0.274158	6.22375	7.97318	0.00877061	0.072963	0.274158	0.300932	0.640976	3	NA	2
gene-cblb	chrVII	13077784	13139366	-	10142	0.185502	6.18663	3.38227	0.0768268	0.276456	0.185502	0.638606	0.753358	NA	NA	42
gene-cblc	chrXX	1381263	1390772	-	2753	0.43444	6.36718	11.1785	0.00241879	0.0307893	0.43444	0.730689	0.796017	NA	NA	NA
gene-cbr1	chrVI	16154440	16157281	+	1249	0.428555	9.03942	3.93222	0.0575363	0.234175	0.428555	0.83723	0.80924	NA	NA	NA
gene-cbr4	chrVIII	19546557	19549639	+	1996	-0.0652856	4.3	0.448328	0.508766	0.754626	0.0652856	0.846741	0.852259	NA	NA	NA
gene-cbwd	chrXIII	6121907	6133245	+	1912	0.0433011	3.3861	0.18334	0.671885	0.851749	0.0433011	0.802524	0.916123	NA	NA	NA
gene-cbx1a	chrXI	1649107	1672684	-	2543	0.127559	5.94365	1.8003	0.190755	0.457598	0.127559	0.55468	0.650237	NA	NA	118
gene-cbx2	chrXI	16674662	16677704	-	1585	0.0831166	2.58881	0.520122	0.476935	0.731803	0.0831166	0.732526	0.832725	NA	NA	NA
gene-cbx3a	chrX	11846469	11848816	+	1196	-0.0314351	5.93437	0.20998	0.650418	0.840171	0.0314351	0.705762	0.89243	NA	NA	3
gene-cbx3b	chrXX	9744239	9747147	+	1672	-0.0505202	5.12276	0.358792	0.554127	0.783137	0.0505202	0.177922	0.545575	109	NA	53
gene-cbx4	chrXI	11543349	11550772	+	3806	-0.407001	4.76234	17.4956	0.000268593	0.00663059	0.407001	0.636176	0.840777	NA	NA	118
gene-cbx5	chrXII	9216684	9219340	+	1087	0.0986752	3.02021	0.594715	0.44724	0.708244	0.0986752	0.146554	0.509719	144	NA	57
gene-cbx7a	chrXI	5487874	5492745	-	2463	0.0348905	4.34843	0.0614406	0.806092	0.919298	0.0348905	0.834459	0.790171	NA	NA	118
gene-cbx8a	chrXI	11556089	11558716	+	1505	-0.325479	4.15609	4.80912	0.037024	0.180645	0.325479	0.71767	0.804655	NA	NA	118
gene-cbx8b	chrIX	11734844	11738140	+	2162	0.279942	3.81394	11.2535	0.00235076	0.0302697	0.279942	0.689469	0.746068	68	NA	48
gene-cby1	chrV	5133818	5135510	+	948	-0.274556	2.00155	3.14243	0.0874656	0.296732	0.274556	0.764942	0.711581	NA	NA	40
gene-cc2d1a	chrIX	7075580	7089116	+	6379	0.10749	7.51512	1.90503	0.17874	0.440564	0.10749	0.817622	0.881682	NA	NA	48
gene-cc2d1b	chrIII	10918509	10929446	-	4432	0.153955	6.51807	4.7434	0.0382384	0.184268	0.153955	0.774937	0.815228	NA	NA	NA
gene-cc2d2a	chrVIII	19476708	19488361	+	5612	-0.0850206	3.20009	0.372975	0.54645	0.778417	0.0850206	0.829647	0.879622	NA	NA	NA
gene-ccar1	chrVI	10790244	10804383	+	4987	0.10855	6.5926	3.98389	0.0560245	0.23102	0.10855	0.790892	0.82471	NA	NA	NA
gene-ccbe1	chrXIV	4267662	4289203	+	2432	-0.522363	2.43439	4.85183	0.0362576	0.178276	0.522363	0.796684	0.845879	NA	NA	44
gene-ccdc102a	chrII	4186569	4232945	-	5446	-0.228777	3.68155	3.94429	0.057179	0.233587	0.228777	0.782144	0.852306	NA	NA	NA
gene-ccdc103	chrXI	16851505	16852731	-	820	-0.0526753	0.840794	0.0498528	0.824986	0.928982	0.0526753	0.391051	0.703697	NA	NA	NA
gene-ccdc106a	chrXX	7379926	7384631	-	3558	-0.0933856	5.10734	2.69018	0.112468	0.341186	0.0933856	0.5947	0.933141	107	NA	1
gene-ccdc107	chrIV	21329009	21334925	+	2569	0.133718	4.88846	2.33858	0.137736	0.383282	0.133718	0.10934	0.458462	56	26	45
gene-ccdc115	chrXII	8931430	8933671	-	1076	0.0928636	2.7369	0.579232	0.453152	0.712125	0.0928636	0.69108	0.764824	144	67	27
gene-ccdc117	chrXIII	8554024	8556589	+	1580	0.0660594	4.05998	0.482297	0.493265	0.74315	0.0660594	0.815227	0.839996	NA	NA	68
gene-ccdc12	chrXX	9498592	9504554	+	893	-0.165992	4.0294	2.82994	0.103953	0.327046	0.165992	0.257949	0.523603	109	NA	53
gene-ccdc124	chrVIII	11039223	11041768	+	1200	0.108849	4.60962	2.27235	0.143212	0.391661	0.108849	0.272772	0.607926	NA	87	77
gene-ccdc125	chrXIII	2599512	2606785	-	2855	-0.300164	3.48209	2.83402	0.103716	0.326815	0.300164	0.791645	0.881418	NA	NA	NA
gene-ccdc126	chrX	11590860	11592860	+	1843	-0.178255	4.40378	2.4876	0.126291	0.364438	0.178255	0.573057	0.688421	NA	NA	3
gene-ccdc130	chrIX	19892843	19896972	+	2132	0.0258686	4.28278	0.160996	0.691372	0.862324	0.0258686	0.861286	0.891017	NA	NA	NA
gene-ccdc135	chrXII	454235	464435	+	3233	0.419549	3.39164	7.61548	0.0102226	0.0804696	0.419549	0.816313	0.844178	NA	NA	NA
gene-ccdc137	chrXI	9600868	9603981	+	1801	-0.0215133	4.23527	0.0677821	0.796552	0.915846	0.0215133	0.661811	0.777192	92	42	118
gene-ccdc14	chrI	20951056	20956520	-	2159	-0.211753	3.1099	3.00019	0.0945664	0.310645	0.211753	0.830586	0.888802	NA	NA	135
gene-ccdc142	chrIV	19821192	19834413	-	4481	0.043557	5.18018	0.380812	0.542293	0.776045	0.043557	0.169413	0.440964	56	24	45
gene-ccdc146	chrIV	28083647	28121364	+	3975	0.413993	3.42252	2.75836	0.108217	0.334926	0.413993	0.508151	0.706201	58	NA	39
gene-ccdc149a	chrVII	7065498	7075453	-	2481	0.0733398	3.94676	0.272994	0.605554	0.814631	0.0733398	0.605687	0.787042	125	NA	42
gene-ccdc15	chrVII	26615059	26620293	-	2030	0.0234668	3.19938	0.0711504	0.791678	0.912966	0.0234668	0.870024	0.901301	NA	NA	42
gene-ccdc167	chrXVIII	11728521	11730262	-	1142	-0.593367	3.07076	6.41289	0.017396	0.114068	0.593367	0.770391	0.85004	NA	NA	5
gene-ccdc174	chrXVII	9950116	9954087	-	2570	0.151674	4.72222	3.46973	0.0733201	0.268208	0.151674	0.751648	0.961541	NA	NA	4
gene-ccdc18	chrIII	8815287	8826685	-	4985	-0.046474	5.04383	0.188178	0.667854	0.848904	0.046474	0.533917	0.858681	NA	NA	NA
gene-ccdc181	chrVIII	14032380	14037367	-	2625	0.193223	1.22254	0.594687	0.447251	0.708244	0.193223	0.747373	0.85653	NA	NA	77
gene-ccdc186	chrV	11390983	11409345	-	5722	0.126322	5.68977	1.22082	0.278865	0.560133	0.126322	0.78331	0.908285	NA	NA	40
gene-ccdc187	chrXII	4737781	4750313	+	4238	0.167544	6.69085	4.76175	0.0378949	0.183089	0.167544	0.807539	0.822653	NA	NA	57
gene-ccdc191	chrXXI	11876742	11886432	-	3086	-0.136095	1.09587	0.238739	0.629029	0.827727	0.136095	0.426869	0.753297	190	NA	94
gene-ccdc22	chrXII	19483226	19492524	-	2874	-0.075788	5.82614	1.4391	0.240617	0.517686	0.075788	0.808225	0.86843	NA	NA	57
gene-ccdc24	chrIII	13182338	13194629	-	2116	-0.333285	0.187344	1.49543	0.231852	0.509599	0.333285	0.810965	0.87193	NA	NA	NA
gene-ccdc25	chrXVIII	5817615	5821786	+	1986	0.0507654	3.94011	0.540899	0.468346	0.724964	0.0507654	0.645271	0.504916	NA	NA	NA
gene-ccdc28a	chrI	26104971	26108110	-	2268	0.166553	5.71582	3.05685	0.0916616	0.304804	0.166553	0.0508552	0.207908	12	4	135
gene-ccdc28b	chrXV	3207787	3212152	-	1812	0.183558	5.06803	0.429432	0.517784	0.760093	0.183558	0.883408	0.877872	NA	NA	NA
gene-ccdc30	chrXII	12284127	12296464	-	5247	0.13743	4.29183	1.08098	0.307619	0.586088	0.13743	0.803767	0.816303	NA	NA	57
gene-ccdc32	chrXV	6238972	6240760	+	1205	0.0442266	4.10918	0.199531	0.658631	0.844051	0.0442266	0.894654	0.821752	NA	NA	NA
gene-ccdc39	chrIII	9196919	9204477	-	4220	0.273284	7.15272	1.60617	0.215759	0.48848	0.273284	0.623409	0.860778	NA	NA	NA
gene-ccdc3b	chrXVII	11892582	11900178	+	2441	-0.401264	2.65955	2.93168	0.0982212	0.317289	0.401264	0.823742	0.95572	NA	NA	4
gene-ccdc43	chrXI	6373527	6376220	+	1215	-0.159021	4.1788	1.69651	0.20365	0.473402	0.159021	0.254163	0.18365	90	39	118
gene-ccdc47	chrXI	14169009	14173560	-	2105	-0.0300365	5.94581	0.124896	0.726505	0.881098	0.0300365	0.646578	0.718117	99	NA	174
gene-ccdc50a	chrVIII	13972125	13987103	+	4036	0.198935	6.90662	3.94747	0.0570854	0.233474	0.198935	0.620614	0.73537	NA	NA	77
gene-ccdc51	chrXVII	1374422	1378457	+	1809	-0.0908877	3.96533	0.721181	0.403159	0.671552	0.0908877	0.791008	0.828738	NA	NA	293
gene-ccdc57	chrV	491281	506544	+	2531	-0.117563	4.13364	0.377456	0.544066	0.776718	0.117563	0.861005	0.867724	NA	NA	NA
gene-ccdc59	chrIV	30248763	30250546	+	1378	0.0467064	3.77851	0.205149	0.654183	0.842128	0.0467064	0.786081	0.886951	NA	NA	232
gene-ccdc61	chrVII	19896860	19901785	-	2421	-0.19145	3.71284	5.80595	0.0229944	0.135738	0.19145	0.417016	0.54652	130	59	42
gene-ccdc62	chrXIV	834171	838502	+	2351	-0.0330902	2.55106	0.0487822	0.826843	0.930122	0.0330902	0.818984	0.862072	NA	NA	141
gene-ccdc66	chrXVII	1872363	1880758	-	4094	0.317807	2.49682	5.91542	0.0218533	0.131799	0.317807	0.858243	0.84917	NA	NA	293
gene-ccdc69	chrIV	884450	897888	-	4282	0.0956074	4.83193	1.45503	0.238095	0.514881	0.0956074	0.777292	0.834352	NA	NA	NA
gene-ccdc71	chrXVII	1976322	1984125	+	3518	0.0673432	4.94093	1.22531	0.278001	0.559827	0.0673432	0.834954	0.921494	NA	NA	293
gene-ccdc77	chrXIX	11418049	11422682	+	1771	-0.0579008	2.00652	0.109421	0.743336	0.887895	0.0579008	0.340525	0.586617	165	NA	70
gene-ccdc80	chrXVI	16333606	16343344	+	4534	-0.414218	5.72698	7.11574	0.012709	0.0933489	0.414218	0.71573	0.826143	NA	NA	6
gene-ccdc80l2	chrXIV	7700336	7705708	+	2558	-0.714432	1.70454	8.60504	0.006725	0.0610924	0.714432	0.795793	0.893186	NA	NA	44
gene-ccdc82	chrXIV	14641415	14644060	-	2507	0.121828	4.97498	3.28074	0.0811394	0.285057	0.121828	0.860992	0.893196	NA	NA	44
gene-ccdc85al	chrIX	6287931	6305193	-	2712	-0.024356	2.22529	0.00880295	0.925936	0.972094	0.024356	0.829023	0.884862	NA	NA	48
gene-ccdc85b	chrIV	5458637	5460138	-	1502	-0.271675	1.85752	2.64457	0.11542	0.346737	0.271675	0.834746	0.854812	NA	NA	41
gene-ccdc85cb	chrXVIII	2531063	2554826	+	3231	-0.2864	5.54817	2.94469	0.0975151	0.316015	0.2864	0.791158	0.85474	NA	NA	36
gene-ccdc86	chrIX	13674257	13676568	+	1213	-0.237906	4.27522	2.4485	0.129182	0.369522	0.237906	0.226197	0.467977	69	30	48
gene-ccdc88b	chrIV	5037718	5065223	+	5617	-0.0354199	5.17803	0.0814406	0.777513	0.905456	0.0354199	0.806915	0.836357	NA	NA	41
gene-ccdc88c	chrXV	14908279	14943156	-	10675	0.119836	6.27486	1.73725	0.198465	0.467399	0.119836	0.678003	0.886419	NA	NA	NA
gene-ccdc9	chrI	16157399	16177391	-	5373	-0.00646824	6.16731	0.00569526	0.940395	0.978266	0.00646824	0.434567	0.815182	NA	NA	2
gene-ccdc90b	chrVII	30547502	30551973	+	1149	0.166679	4.83635	3.84768	0.0601097	0.239979	0.166679	0.723607	0.811426	NA	NA	100
gene-ccdc93	chrXVI	292720	308827	-	2968	-0.042955	5.91994	0.220621	0.642306	0.836231	0.042955	0.790485	0.853253	NA	NA	NA
gene-ccdc96	chrVII	11466495	11469356	-	1856	0.141821	0.0910665	0.402816	0.530934	0.76919	0.141821	0.579458	0.74175	NA	NA	42
gene-ccdc97	chrXI	5994076	5997171	-	1742	-0.31964	4.19417	13.8209	0.00091998	0.0157625	0.31964	0.391712	0.77667	90	39	118
gene-cchcr1	chrVII	20230849	20238184	-	3173	0.505684	3.92346	5.92505	0.0217559	0.131528	0.505684	0.312899	0.724622	130	NA	42
gene-ccl20a.3	chrIII	6909680	6910695	+	691	0.193693	4.75389	0.430619	0.517207	0.759961	0.193693	0.800154	0.661435	NA	NA	NA
gene-ccl20b	chrXXI	15437793	15439169	+	762	0.1611	3.137	0.153885	0.697905	0.866501	0.1611	0.680502	0.714514	NA	NA	94
gene-ccl25b	chrVIII	15499856	15503240	+	2341	-0.170613	8.34088	0.938804	0.341111	0.61747	0.170613	0.856443	0.896511	NA	NA	77
gene-ccl27a	chrXIII	5142154	5143521	+	775	-1.28333	5.73037	24.9711	3.02744e-05	0.00137662	1.28333	0.845948	0.931179	NA	NA	NA
gene-ccl44	chrVIII	15516613	15519745	+	1316	1.09714	2.01956	9.99089	0.00383483	0.0422429	1.09714	0.857215	0.882037	NA	NA	77
gene-ccm2	chrXVIII	10883118	10889610	+	3102	-0.129672	5.16461	4.37552	0.0459116	0.205684	0.129672	0.807189	0.721994	NA	NA	5
gene-ccm2l	chrXII	7474650	7482751	-	2397	-0.340869	3.98017	1.91561	0.177578	0.439155	0.340869	0.384832	0.72071	144	NA	27
gene-ccn1	chrVIII	8305798	8308555	-	2068	0.105768	4.99766	0.511046	0.480769	0.734781	0.105768	0.4559	0.648938	195	NA	77
gene-ccn1l2	chrXIII	1101228	1104911	-	2200	-0.219636	2.38846	0.665673	0.421642	0.687523	0.219636	0.784978	0.836336	NA	NA	NA
gene-ccn2a	chrXVIII	15040917	15043897	+	2521	0.0915997	6.17711	0.230675	0.634859	0.831595	0.0915997	0.756948	0.799902	NA	NA	5
gene-ccn4a	chrX	10719635	10725709	+	2360	-0.075959	5.06085	0.642995	0.429569	0.693914	0.075959	0.745105	0.842193	NA	NA	3
gene-ccn5	chrXII	5693371	5696915	+	1944	0.135134	3.55167	0.805627	0.377282	0.649281	0.135134	0.634263	0.783465	NA	NA	57
gene-ccna2	chrIV	2887461	2890917	-	2216	-0.050207	3.54621	0.0865362	0.770858	0.902489	0.050207	0.85644	0.787116	NA	NA	264
gene-ccnb1	chrXIV	11105525	11108675	+	1769	0.155144	3.59957	0.6504	0.426955	0.691885	0.155144	0.790603	0.892919	NA	NA	44
gene-ccnb2	chrII	22721801	22724150	-	1404	-0.00431578	2.24618	0.000512282	0.982107	0.993599	0.00431578	0.77292	0.827759	NA	NA	NA
gene-ccnb3	chrVII	1362324	1366129	+	1607	-0.1239	3.1888	0.447656	0.509082	0.754795	0.1239	0.826933	0.841817	NA	NA	65
gene-ccnc	chrXVIII	15500378	15505521	+	2665	0.0689826	4.71301	1.02164	0.321027	0.599205	0.0689826	0.778911	0.837123	NA	NA	5
gene-ccnd1	chrII	530818	534387	-	1128	0.433522	4.92237	7.14536	0.0125445	0.0924722	0.433522	0.854911	0.956652	NA	NA	NA
gene-ccnd2a	chrXIX	4943906	4995412	-	6258	-0.19869	6.53555	2.6317	0.116269	0.34821	0.19869	0.645986	0.817482	NA	NA	70
gene-ccndbp1	chrXVII	1699243	1721475	+	1248	-0.074616	4.99942	0.332093	0.569161	0.792901	0.074616	0.825576	0.886499	NA	NA	293
gene-ccne1	chrII	90395	98218	+	2600	-0.180407	1.84506	0.450636	0.507687	0.753828	0.180407	0.749449	0.797558	NA	NA	NA
gene-ccne2	chrXX	283749	289766	-	2188	0.232998	1.28483	1.06037	0.312189	0.59048	0.232998	0.782237	0.875847	NA	NA	NA
gene-ccnf	chrXI	10588227	10597620	-	4007	0.00200978	3.19098	0.000148798	0.990356	0.996589	0.00200978	0.341627	0.692731	94	NA	118
gene-ccng1	chrIV	11810869	11814583	-	1989	-0.0287089	9.6203	0.125572	0.725797	0.880687	0.0287089	0.352701	0.648738	51	16	24
gene-ccng2	chrXIV	15458928	15464711	+	1712	-0.0817649	4.93699	0.404737	0.529963	0.768759	0.0817649	0.704478	0.798831	NA	NA	44
gene-ccnh	chrXIII	10278128	10282286	-	1329	-0.0161541	3.43232	0.0264863	0.87192	0.95022	0.0161541	0.717492	0.80513	NA	NA	68
gene-ccni	chrXIV	15448619	15458255	-	2454	-0.160014	7.40782	4.19053	0.0504086	0.217369	0.160014	0.714034	0.821616	NA	NA	44
gene-ccnj	chrVI	4329215	4335768	-	4926	-0.0975093	0.797897	0.286092	0.597076	0.809818	0.0975093	0.815137	0.88011	NA	NA	NA
gene-ccnjl	chrIV	11684097	11699202	-	4470	-0.0716814	5.2345	0.33701	0.566333	0.791031	0.0716814	0.173905	0.605876	51	NA	24
gene-ccnk	chrXVIII	2555415	2560838	-	2125	0.0115289	5.22322	0.0120439	0.913416	0.966098	0.0115289	0.872982	0.868847	NA	NA	36
gene-ccnl1a	chrI	5173412	5182213	+	3059	-0.0547452	7.71269	0.230786	0.634778	0.831554	0.0547452	0.726225	0.920681	NA	NA	51
gene-ccnq	chrXII	19745779	19749824	+	1811	-0.0206421	5.21934	0.0675906	0.796833	0.915854	0.0206421	0.792364	0.858486	NA	NA	57
gene-ccnt1	chrXII	5560289	5567310	-	3937	0.00766415	5.68658	0.0185419	0.892689	0.958132	0.00766415	0.734786	0.723777	NA	NA	57
gene-ccnt2a	chrXVI	4104386	4113631	+	7265	0.0141994	6.27434	0.0292947	0.865366	0.947494	0.0141994	0.826002	0.895987	NA	NA	43
gene-ccny	chrXXI	5436498	5463218	+	3289	0.0167816	4.87726	0.0549509	0.816415	0.924217	0.0167816	0.762512	0.844967	NA	NA	NA
gene-ccnyl1	chrXVI	3704482	3712151	-	2774	-0.198421	4.81536	4.09254	0.0529889	0.223303	0.198421	0.8538	0.876448	NA	NA	43
gene-ccpg1	chrII	11969691	11977469	+	3785	0.187196	6.14087	2.26721	0.143648	0.392146	0.187196	0.218077	0.519831	39	NA	NA
gene-ccr10	chrV	5651355	5657541	+	3032	-0.12691	1.25115	0.249211	0.621639	0.823963	0.12691	0.496418	0.840226	NA	NA	40
gene-ccr12a	chrIII	5091345	5096027	+	3497	0.226386	5.33204	4.16063	0.0511808	0.219524	0.226386	0.851215	0.834993	NA	NA	NA
gene-ccr6b	chrXV	15453122	15456680	-	2379	-0.873567	2.39866	15.2058	0.000570333	0.0110671	0.873567	0.781143	0.879054	NA	NA	NA
gene-ccr7	chrIX	12168076	12172047	+	2766	-0.326753	3.80771	3.04558	0.0922313	0.305873	0.326753	0.584426	0.62333	68	NA	48
gene-ccr9a	chrIII	17619071	17622363	-	2475	0.205465	2.71402	1.80806	0.189832	0.456392	0.205465	0.820028	0.888862	NA	NA	NA
gene-ccsapa	chrIX	19541604	19546906	+	3045	0.194374	2.49187	1.23533	0.276088	0.557657	0.194374	0.869773	0.952974	NA	NA	NA
gene-ccsapb	chrII	14027625	14032502	-	3877	-0.0224043	3.84057	0.0391495	0.844622	0.938817	0.0224043	0.704296	0.856926	NA	NA	NA
gene-ccser1	chrXIII	6903439	7000065	-	7386	-0.234808	5.15939	2.93531	0.0980235	0.317095	0.234808	0.819227	0.865573	NA	NA	NA
gene-ccser2a	chrVI	14079252	14120921	+	4945	-0.1401	4.05836	1.45018	0.23886	0.515919	0.1401	0.784725	0.806815	NA	NA	NA
gene-cct3	chrX	17746423	17752094	-	1806	0.0444942	7.92951	0.294876	0.591529	0.807282	0.0444942	0.863839	0.889066	NA	NA	NA
gene-cct4	chrIX	19396166	19400748	-	1951	0.0331094	8.01514	0.141914	0.709304	0.872108	0.0331094	0.806109	0.859512	NA	NA	NA
gene-cct5	chrXXI	10134927	10138984	-	1895	-0.0517951	8.51326	0.737584	0.397931	0.667672	0.0517951	0.0866508	0.143264	190	82	123
gene-cct6a	chrVII	21834205	21840938	+	1994	0.00397599	7.54709	0.00175662	0.966875	0.98817	0.00397599	0.723536	0.777195	131	NA	42
gene-cct7	chrVII	8317474	8322691	+	2383	0.112809	8.00043	2.2632	0.143988	0.39269	0.112809	0.388311	0.823431	125	NA	42
gene-cct8	chrVII	24084492	24090383	+	2081	-0.223894	7.42959	4.1211	0.0522219	0.221581	0.223894	0.261882	0.659572	133	NA	42
gene-ccz1	chrV	14372118	14378894	-	2104	-0.0190073	5.69266	0.0514099	0.822321	0.927473	0.0190073	0.81	0.820517	NA	NA	113
gene-cd151	chrXIX	17522455	17526825	+	1379	-0.153634	1.89423	0.241432	0.62711	0.826542	0.153634	0.802132	0.905559	NA	NA	70
gene-cd164	chrXVIII	8422509	8431646	+	4112	-0.133347	8.31346	1.55336	0.223253	0.498815	0.133347	0.794646	0.659299	NA	NA	5
gene-cd226	chrXXI	10554682	10559337	+	2793	-0.0856118	3.27221	0.172419	0.681224	0.856818	0.0856118	0.113264	0.136163	190	82	123
gene-cd247	chrI	29525833	29531116	-	1210	0.211559	4.19011	2.2437	0.14566	0.394863	0.211559	0.838205	0.798598	NA	NA	NA
gene-cd247l	chrXVI	7514061	7518800	+	980	0.448621	3.69728	9.16105	0.00535046	0.0525536	0.448621	0.562298	0.837442	174	NA	43
gene-cd248a	chrVII	12519111	12523014	+	3904	0.0387676	2.83409	0.0287883	0.866523	0.94761	0.0387676	0.266898	0.491957	128	55	42
gene-cd27	chrXX	7738677	7746899	-	5732	-0.2811	3.55419	1.67941	0.205877	0.475592	0.2811	0.374864	0.518285	107	NA	1
gene-cd276	chrII	16536448	16591857	-	2318	-0.271002	4.0433	1.95916	0.17289	0.432107	0.271002	0.790904	0.828183	NA	NA	NA
gene-cd28	chrXVI	17088991	17092079	+	1484	-0.839241	1.89788	7.88332	0.00911292	0.0746943	0.839241	0.735027	0.827971	183	NA	6
gene-cd2bp2	chrXI	14115531	14119566	-	1698	0.115471	5.26764	2.36231	0.135834	0.380251	0.115471	0.721126	0.881894	NA	NA	174
gene-cd302	chrXVI	10939077	10942976	+	2073	-0.024799	6.01286	0.0220341	0.88309	0.954107	0.024799	0.310164	0.627799	177	NA	43
gene-cd4-1	chrXX	7957366	7971408	+	2565	0.133906	3.78266	0.685055	0.415045	0.681706	0.133906	0.106748	0.443843	107	NA	53
gene-cd40	chrXII	6162201	6166029	-	987	0.119613	5.60456	1.19956	0.283	0.563379	0.119613	0.766359	0.898518	NA	NA	57
gene-cd40lg	chrIV	6144120	6146576	-	1773	0.251304	1.06206	1.10614	0.302165	0.58154	0.251304	0.77994	0.847036	NA	NA	41
gene-cd63	chrXII	7256573	7262841	-	1220	0.300314	7.84685	8.35273	0.00747172	0.0657985	0.300314	0.654813	0.705061	144	NA	27
gene-cd74a	chrIV	10940154	10945450	-	1661	0.126099	12.3805	1.07104	0.309812	0.587851	0.126099	0.502073	0.77536	51	NA	24
gene-cd79a	chrXX	1322129	1324456	+	1204	0.343101	2.86726	2.81426	0.10487	0.328726	0.343101	0.822968	0.864678	NA	NA	NA
gene-cd79b	chrV	7052365	7056577	-	1587	0.148168	2.56098	0.239535	0.62846	0.827305	0.148168	0.441591	0.752447	NA	NA	40
gene-cd82b	chrXIX	13099747	13116536	+	2135	0.1301	5.42483	2.92361	0.0986622	0.318344	0.1301	0.7681	0.879693	NA	NA	70
gene-cd8a	chrXVII	14156920	14159129	-	1395	-0.704461	3.26148	6.79247	0.0146661	0.102191	0.704461	0.736967	0.772508	NA	NA	4
gene-cd8b	chrXVII	14163086	14205849	-	2228	-0.137414	1.95712	0.20791	0.652025	0.841252	0.137414	0.789968	0.878335	NA	NA	4
gene-cd99	chrI	21432049	21445974	+	1936	-0.265281	6.92803	6.10821	0.0199921	0.124721	0.265281	0.841012	0.867951	NA	NA	135
gene-cd99l2	chrVII	12733620	12746532	-	5548	-0.0179688	3.07593	0.0140537	0.906503	0.963114	0.0179688	0.290283	0.530919	128	55	42
gene-cd9a	chrXIX	7552302	7558286	+	2321	-0.0820027	6.75656	0.976431	0.331779	0.608297	0.0820027	0.737009	0.812472	162	NA	70
gene-cd9b	chrIV	32752208	32758674	-	1492	-0.165768	7.76084	1.0727	0.309445	0.587494	0.165768	0.801859	0.857322	NA	NA	NA
gene-cdadc1	chrI	24843586	24848796	-	2657	-0.0223042	4.67726	0.0390535	0.84481	0.938817	0.0223042	0.757925	0.743084	NA	NA	135
gene-cdan1	chrXV	10859501	10869768	-	4775	0.196497	5.02361	5.78712	0.0231973	0.136549	0.196497	0.827788	0.89792	NA	NA	NA
gene-cdc123	chrIV	24471293	24476770	+	1580	0.289859	5.18485	19.3481	0.000150617	0.00440964	0.289859	0.238782	0.380553	57	NA	45
gene-cdc14ab	chrVIII	18608755	18619122	+	3140	0.0025947	5.87125	0.000440414	0.98341	0.993908	0.0025947	0.813371	0.853462	NA	NA	127
gene-cdc14b	chrXIII	5160382	5170568	-	4507	0.0414419	5.47627	0.160413	0.691901	0.8627	0.0414419	0.744734	0.818377	NA	NA	NA
gene-cdc16	chrXVI	3187140	3194617	+	2492	-0.00743963	4.32834	0.00856868	0.926925	0.972435	0.00743963	0.75518	0.822717	NA	NA	43
gene-cdc20	chrIII	1631440	1634677	+	1933	0.125886	2.86721	0.352124	0.557809	0.785821	0.125886	0.764152	0.843539	NA	NA	NA
gene-cdc23	chrVII	24924101	24929732	-	2353	-0.142687	4.09763	0.688084	0.414028	0.680541	0.142687	0.764825	0.914755	NA	NA	42
gene-cdc25b	chrXV	1523720	1530249	-	2980	-0.000159575	5.73535	2.70811e-06	0.998699	0.999473	0.000159575	0.807677	0.858402	NA	NA	NA
gene-cdc26	chrXIV	358764	360892	-	483	-0.0230562	2.26597	0.0134263	0.908604	0.963647	0.0230562	0.62972	0.763393	NA	NA	141
gene-cdc27	chrXI	16749611	16761701	+	2799	0.0364227	5.86522	0.640549	0.430438	0.694829	0.0364227	0.620388	0.791384	NA	NA	NA
gene-cdc34a	chrVIII	15680990	15689866	+	1894	-0.0400013	5.40945	0.0632487	0.803321	0.918567	0.0400013	0.801645	0.89104	NA	NA	77
gene-cdc37	chrXI	14257725	14262567	+	1901	0.0187984	5.93539	0.0679687	0.796279	0.915804	0.0187984	0.564427	0.824318	NA	NA	174
gene-cdc37l1	chrXIV	8329780	8335311	+	2290	-0.0636062	3.20152	0.180968	0.673885	0.852988	0.0636062	0.761676	0.91897	NA	NA	44
gene-cdc40	chrXVIII	11782260	11794112	+	2205	-0.0962149	5.42779	2.14346	0.154625	0.408031	0.0962149	0.800956	0.8893	NA	NA	5
gene-cdc42bpab	chrXVIII	1287964	1337150	+	7721	0.0345496	7.66045	0.165364	0.687443	0.860489	0.0345496	0.801455	0.843359	NA	NA	NA
gene-cdc42ep1a	chrV	5151036	5160625	-	3425	-0.178223	4.12395	1.23716	0.275741	0.557425	0.178223	0.8259	0.869939	NA	NA	40
gene-cdc42ep3	chrVI	4172003	4178068	+	2142	0.0506078	3.57941	0.0835637	0.774714	0.904607	0.0506078	0.703171	0.85315	NA	NA	NA
gene-cdc42ep4a	chrXI	9267101	9277786	-	3144	0.512118	5.56515	13.9087	0.000892008	0.0154414	0.512118	0.398256	0.66414	91	41	118
gene-cdc42ep4b	chrV	7711433	7725302	-	4309	-0.0267269	6.35791	0.0417954	0.83953	0.93746	0.0267269	0.813886	0.860428	NA	NA	40
gene-cdc42ep5	chrXX	7109556	7112227	+	1945	-0.281811	5.55578	8.06367	0.00844003	0.0711709	0.281811	0.617101	0.73935	107	NA	1
gene-cdc42l	chrXX	7848263	7852114	-	1629	-0.0176884	8.02334	0.0447413	0.834055	0.934393	0.0176884	0.371194	0.474218	107	NA	1
gene-cdc42se1	chrX	17625405	17634896	-	2413	-0.02467	5.95362	0.0830283	0.775416	0.904905	0.02467	0.742015	0.841638	NA	NA	NA
gene-cdc42se2	chrII	14976674	14982560	-	2846	0.148802	6.19132	6.12618	0.0198277	0.12402	0.148802	0.461157	0.916	42	NA	NA
gene-cdc45	chrXIII	3936915	3941483	-	1929	0.09419	2.58069	0.284148	0.598318	0.810769	0.09419	0.833345	0.885449	NA	NA	NA
gene-cdc5l	chrVI	17249840	17256215	-	2863	0.0197017	6.2826	0.0400045	0.842958	0.938569	0.0197017	0.81128	0.880262	NA	NA	299
gene-cdc6	chrIX	19547174	19552682	-	2090	-0.0908229	1.77376	0.238528	0.62918	0.827861	0.0908229	0.660879	0.856726	NA	NA	NA
gene-cdc7	chrIII	8869557	8875063	-	2916	-0.130427	4.13083	2.24165	0.145837	0.395225	0.130427	0.543033	0.610844	NA	NA	NA
gene-cdc73	chrIII	9395941	9409478	-	2496	0.10032	5.54044	3.26737	0.0817274	0.286106	0.10032	0.663491	0.691536	NA	NA	NA
gene-cdca2	chrXIII	15893591	15903715	+	4222	0.416634	5.04716	6.64513	0.0156655	0.106404	0.416634	0.840373	0.905822	NA	NA	68
gene-cdca3	chrXX	7924644	7927211	+	1616	-0.180125	4.35969	1.33484	0.25798	0.53875	0.180125	0.207353	0.679476	107	NA	53
gene-cdca4	chrXV	982814	989363	-	3723	0.106401	6.28734	3.47723	0.0730278	0.267671	0.106401	0.89766	0.830414	NA	NA	NA
gene-cdca5	chrX	4744611	4746144	+	1534	-0.0865707	1.89084	0.217837	0.644405	0.837183	0.0865707	0.809252	0.842694	NA	NA	3
gene-cdca7a	chrXVI	10068667	10072643	-	2496	0.0489956	4.79294	0.0598309	0.808597	0.920412	0.0489956	0.70423	0.843535	NA	NA	43
gene-cdca7b	chrX	11282748	11288543	-	1888	-0.0857744	2.07766	0.11824	0.733592	0.884932	0.0857744	0.544665	0.821169	24	NA	3
gene-cdca8	chrX	4805551	4810125	+	1738	-0.0457782	3.00382	0.0756442	0.785365	0.909496	0.0457782	0.852076	0.89125	NA	NA	3
gene-cdcp1b	chrX	5857468	5867994	+	4650	0.044442	6.87888	0.206905	0.652809	0.841371	0.044442	0.770257	0.900962	NA	NA	3
gene-cdh11	chrVI	17593244	17652978	+	4706	-0.0342241	4.26608	0.0239805	0.878076	0.952835	0.0342241	0.801951	0.867815	NA	NA	299
gene-cdh13	chrXIX	5182355	5364153	+	3793	0.0792297	1.63697	0.0694192	0.794167	0.914572	0.0792297	0.773137	0.842673	NA	NA	70
gene-cdh15	chrII	8864099	8875987	+	3655	-0.141741	2.64052	0.191566	0.665067	0.847476	0.141741	0.763928	0.881102	NA	NA	NA
gene-cdh23	chrVI	3100568	3242696	-	11565	-0.431957	2.04648	3.81004	0.0612971	0.242815	0.431957	0.820478	0.827787	NA	NA	NA
gene-cdh26.1	chrXII	2965577	2974294	-	3658	1.27314	7.00189	38.8578	1.10281e-06	0.000108898	1.27314	0.449221	0.561429	NA	NA	300
gene-cdh5	chrVI	17777642	17801941	+	5621	-0.471694	5.37059	3.38231	0.0768633	0.276502	0.471694	0.789825	0.839059	NA	37	299
gene-cdhr5a	chrII	21825073	21834689	+	3459	0.348217	2.22661	1.75177	0.196656	0.465239	0.348217	0.81296	0.855771	NA	NA	NA
gene-cdin1	chrXV	9570950	9620079	+	2083	0.0740854	3.55625	0.361499	0.552646	0.782419	0.0740854	0.810571	0.87401	NA	NA	245
gene-cdipt	chrXI	17467802	17471181	+	1672	0.0091537	5.85553	0.0211802	0.885361	0.954895	0.0091537	0.718357	0.885336	NA	NA	NA
gene-cdk1	chrVI	1052312	1058383	-	1192	0.00598312	4.48579	0.00109778	0.97381	0.990911	0.00598312	0.759252	0.850444	NA	NA	NA
gene-cdk10	chrXIX	729028	734644	+	2483	0.0555161	4.83666	0.335423	0.567243	0.791351	0.0555161	0.829688	0.86561	NA	NA	NA
gene-cdk11b	chrXII	15310441	15321270	-	3144	-0.0106722	6.53893	0.0371097	0.848671	0.940325	0.0106722	0.77695	0.739709	NA	NA	57
gene-cdk12	chrXI	6856418	6868059	+	6066	0.101006	5.79027	0.587858	0.449843	0.710041	0.101006	0.54118	0.744506	90	39	118
gene-cdk13	chrXXI	14840917	14848812	+	5961	0.00111004	6.87121	0.000207707	0.988606	0.995682	0.00111004	0.785301	0.83874	NA	NA	94
gene-cdk14	chrXX	19607917	19728297	-	5776	-0.0756766	4.36791	0.0822383	0.776457	0.905218	0.0756766	0.77313	0.840041	NA	NA	NA
gene-cdk16	chrXII	329866	342478	-	3621	0.0635582	4.97261	0.582514	0.451889	0.711292	0.0635582	0.815749	0.848175	NA	NA	NA
gene-cdk17	chrIV	24558936	24588669	+	4447	-0.144814	5.54787	4.99023	0.0338929	0.171499	0.144814	0.323716	0.744062	57	NA	45
gene-cdk18	chrXVII	16969756	16993462	+	5284	0.104537	4.81743	0.295269	0.591283	0.807144	0.104537	0.768171	0.871624	NA	NA	4
gene-cdk19	chrXVIII	4665689	4705393	+	5731	0.0218112	4.92449	0.0292871	0.865383	0.947494	0.0218112	0.843394	0.860079	NA	NA	NA
gene-cdk2	chrXVII	10908562	10912846	+	2368	-0.144592	3.30019	1.02498	0.32025	0.598804	0.144592	0.500687	0.93543	NA	NA	4
gene-cdk2ap2	chrIX	12406839	12410623	+	1267	0.685403	4.46211	50.4492	1.16777e-07	1.82129e-05	0.685403	0.695933	0.726502	68	NA	48
gene-cdk4	chrXVII	10803425	10811306	-	2054	0.00564351	4.74702	0.00301883	0.956584	0.984508	0.00564351	0.64057	0.772394	NA	NA	4
gene-cdk5	chrIII	16964599	16970253	-	3194	-0.0916571	5.03977	1.43132	0.24186	0.519052	0.0916571	0.853052	0.859923	NA	NA	NA
gene-cdk5rap1	chrXVII	16506477	16512218	-	2900	0.14034	4.59061	1.40208	0.246606	0.524788	0.14034	0.819247	0.84007	NA	NA	4
gene-cdk5rap2	chrXIV	3350170	3379016	-	11050	-0.00671949	6.95951	0.00866841	0.926502	0.972297	0.00671949	0.805552	0.838829	NA	NA	44
gene-cdk5rap3	chrV	6292484	6298392	-	1782	-0.236775	4.76713	9.77384	0.00418005	0.0447035	0.236775	0.218005	0.443709	16	NA	40
gene-cdk6	chrX	11084639	11114664	+	4167	0.233408	5.76168	4.65453	0.0399518	0.189462	0.233408	0.246994	0.671289	24	NA	3
gene-cdk7	chrXIII	9603931	9608697	+	1409	-0.0946793	4.0251	1.32748	0.259266	0.540221	0.0946793	0.763088	0.917889	NA	NA	68
gene-cdk8	chrXXI	11733706	11740728	-	2582	0.0717771	5.3754	1.48801	0.232983	0.511043	0.0717771	0.0954597	0.647988	190	NA	94
gene-cdk9	chrXIV	14189476	14193524	-	1787	0.0814084	5.32415	1.53753	0.225562	0.501564	0.0814084	0.822284	0.823329	NA	NA	44
gene-cdkal1	chrXX	11999421	12163912	+	2935	0.130862	4.48167	2.4195	0.131377	0.372986	0.130862	0.612369	0.793427	109	NA	22
gene-cdkl1	chrXV	11992399	11999997	-	1729	-0.801953	1.3306	4.77086	0.0377257	0.182589	0.801953	0.796518	0.81302	NA	NA	NA
gene-cdkn1a	chrXVII	9021430	9025320	-	3391	-0.0931356	4.53881	0.423429	0.520683	0.761843	0.0931356	0.763607	0.779969	NA	NA	4
gene-cdkn1bb	chrXIX	19575083	19578725	-	2460	-0.105468	5.73077	1.07584	0.30875	0.587076	0.105468	0.8228	0.907256	NA	NA	70
gene-cdkn1ca	chrII	21239365	21240519	+	1067	-0.703708	0.963833	14.5515	0.000713268	0.0130516	0.703708	0.916049	0.843081	NA	NA	NA
gene-cdkn1cb	chrXIX	19951277	19953383	+	1547	-0.43578	3.42783	1.77278	0.194075	0.461869	0.43578	0.761557	0.868355	NA	NA	70
gene-cdkn1d	chrIV	26814584	26820478	-	3617	0.407495	7.12113	8.71699	0.00642006	0.0589967	0.407495	0.167123	0.220203	57	27	39
gene-cdkn2a/b	chrIX	13869082	13871489	-	1385	0.374889	4.8871	8.21139	0.00792913	0.0680665	0.374889	0.578796	0.71509	69	NA	48
gene-cdkn2aipnl	chrVII	30183749	30185744	-	1088	0.05529	4.54725	0.363957	0.551308	0.7818	0.05529	0.858046	0.813949	NA	NA	100
gene-cdkn2d	chrIX	4321814	4324117	+	1580	-0.219106	1.9655	2.55296	0.121626	0.35672	0.219106	0.744871	0.899971	NA	NA	48
gene-cdkn3	chrXV	11945813	11949663	-	1332	-0.045002	1.38389	0.0398789	0.843201	0.93859	0.045002	0.767752	0.796571	NA	NA	NA
gene-cdnf	chrIV	22329145	22331919	+	1444	0.363195	0.723159	0.773327	0.386882	0.657242	0.363195	0.0733481	0.355709	56	26	45
gene-cdo1	chrXIII	4619939	4624676	-	1696	-0.0803762	3.33039	0.191365	0.665232	0.847499	0.0803762	0.758923	0.779624	NA	NA	NA
gene-cdon	chrI	15843593	15874950	-	5299	-0.104817	4.03243	0.697935	0.410747	0.677397	0.104817	0.786439	0.876536	NA	NA	2
gene-cdpf1	chrIV	26736658	26738349	+	1155	-0.513633	2.93819	11.4421	0.00218876	0.0286929	0.513633	0.0801772	0.257589	57	27	39
gene-cdr2a	chrXI	11149390	11155118	+	2773	-0.385014	3.4864	7.2765	0.0118437	0.0890707	0.385014	0.646082	0.842045	94	NA	118
gene-cds1	chrXIII	19266150	19281212	-	4646	0.195926	6.55262	3.95986	0.0567221	0.232746	0.195926	0.796819	0.854635	NA	NA	119
gene-cds2	chrXIII	16085149	16096732	+	4395	0.0015071	6.10964	0.000336538	0.985497	0.994195	0.0015071	0.833619	0.846026	NA	NA	119
gene-cdt1	chrVI	1305080	1308702	-	2670	-0.109335	2.93782	0.378797	0.543356	0.77613	0.109335	0.772951	0.833884	NA	NA	NA
gene-cdv3	chrXXI	14300066	14304063	-	2576	-0.0663494	6.15747	0.261072	0.613502	0.818787	0.0663494	0.698279	0.830048	NA	NA	94
gene-cdx1a	chrIV	10878037	10881850	-	2081	0.0809889	3.60792	0.203652	0.655362	0.842579	0.0809889	0.605945	0.822825	51	NA	24
gene-cdyl	chrIII	17646309	17650398	+	2622	0.00642748	4.13543	0.00808954	0.928992	0.973294	0.00642748	0.79165	0.789638	NA	NA	NA
gene-cebp1	chrXXI	7163151	7166066	-	1947	-0.0945054	1.74188	0.121013	0.730613	0.883078	0.0945054	0.347705	0.68673	186	NA	125
gene-cebpa	chrII	23494991	23497204	-	2213	-0.222477	3.5499	1.31041	0.26228	0.543487	0.222477	0.988295	0.993786	NA	NA	NA
gene-cebpb	chrXII	5334826	5336497	-	1672	-0.199384	6.2848	0.82674	0.371192	0.64425	0.199384	0.797386	1	142	NA	57
gene-cebpd	chrIII	16636596	16638033	-	1436	-0.128108	7.81923	0.536732	0.470048	0.726446	0.128108	0.982578	0.931919	NA	NA	106
gene-cebpg	chrII	23501513	23504334	+	1920	-0.142026	5.85767	2.86183	0.102116	0.324466	0.142026	0.763151	0.90253	NA	NA	NA
gene-cebpz	chrXVIII	12464194	12471750	+	3463	0.0231156	5.19467	0.0370132	0.848865	0.940325	0.0231156	0.838341	0.879642	NA	NA	5
gene-celf1	chrII	410222	424754	-	2914	0.158052	4.61151	1.83359	0.186833	0.452455	0.158052	0.745869	0.851221	NA	NA	NA
gene-celf3a	chrX	6516348	6539336	-	2853	0.44439	0.713704	4.00591	0.0553941	0.229669	0.44439	0.739995	0.838023	NA	NA	3
gene-celf3b	chrXX	6787343	6810462	+	2944	-0.100374	0.786838	0.293157	0.592606	0.808024	0.100374	0.316991	0.653499	107	NA	1
gene-celsr1a	chrIV	25759310	25830082	+	11099	-0.184599	5.96023	2.40047	0.132841	0.375394	0.184599	0.327576	0.570523	57	NA	45
gene-celsr2	chrXVII	8921478	8970841	+	10598	-0.463743	3.63578	6.13623	0.0197364	0.123588	0.463743	0.691479	0.854817	NA	NA	4
gene-celsr3	chrXII	13889034	13960875	-	15240	-0.358367	1.13335	1.87818	0.181731	0.444974	0.358367	0.801317	0.830317	NA	NA	57
gene-cemip2	chrXIII	11769597	11788872	-	4802	-0.339213	4.67625	4.20874	0.0499448	0.216151	0.339213	0.242363	0.698379	204	NA	68
gene-cenatac	chrXIII	16771268	16775474	+	2209	0.0165627	4.20055	0.0348404	0.853314	0.942086	0.0165627	0.767263	0.841883	NA	NA	119
gene-cenpe	chrXVIII	13352078	13370427	+	8168	0.0797608	4.66738	0.193978	0.663101	0.8464	0.0797608	0.807548	0.820423	NA	NA	5
gene-cenpf	chrII	14111341	14127720	+	9322	0.177262	5.14148	0.862257	0.361264	0.635813	0.177262	0.631458	0.815554	NA	NA	NA
gene-cenph	chrXIII	9690600	9693666	+	1357	0.161007	2.21861	0.739546	0.397312	0.667104	0.161007	0.731538	0.640526	NA	NA	68
gene-cenpi	chrIV	6334836	6347537	-	2874	-0.0698837	3.10673	0.187853	0.668122	0.848963	0.0698837	0.698395	0.853872	NA	NA	41
gene-cenpj	chrXVI	18320693	18328940	+	4158	0.27307	2.83576	3.15585	0.0868277	0.295237	0.27307	0.773594	0.882426	NA	NA	NA
gene-cenpk	chrIX	11314713	11318804	-	1309	0.115393	2.06735	0.363777	0.551406	0.781815	0.115393	0.430905	0.771685	67	NA	48
gene-cenpl	chrI	22980024	22982476	-	1622	-0.0023927	1.80441	0.000145438	0.990466	0.996589	0.0023927	0.793151	0.84795	NA	NA	135
gene-cenpn	chrII	12684237	12687670	-	1828	0.22452	1.91491	1.05453	0.3135	0.591953	0.22452	0.634559	0.628151	NA	NA	NA
gene-cenpo	chrXV	11817147	11821237	+	1812	0.158743	1.89016	0.463703	0.501647	0.749629	0.158743	0.770404	0.875889	NA	NA	NA
gene-cenpt	chrV	12234436	12240863	-	3630	0.024791	2.65506	0.0198526	0.888986	0.956248	0.024791	0.772081	0.896711	NA	NA	40
gene-cenpu	chrIV	17701208	17707114	-	1435	0.462406	2.60745	5.67866	0.0244045	0.14097	0.462406	0.647541	0.791398	54	NA	45
gene-cenpv	chrVII	17589341	17593007	+	2617	1.32603	3.8932	52.4042	8.27513e-08	1.42366e-05	1.32603	0.126392	0.324278	129	58	42
gene-cenpw	chrXVIII	15402551	15404196	+	520	-0.0226717	1.21227	0.00829059	0.928117	0.972768	0.0226717	0.7228	0.798794	NA	NA	5
gene-cenpx	chrXI	9925413	9926968	+	480	-0.44417	2.23912	5.09808	0.0321686	0.166787	0.44417	0.250786	0.604738	92	NA	118
gene-cep104	chrXII	14498230	14524492	+	4707	-0.383075	3.35076	6.71406	0.0151889	0.104376	0.383075	0.724813	0.830765	NA	NA	57
gene-cep126	chrI	15220346	15227480	-	3456	0.503701	3.2164	11.6646	0.00201296	0.0271562	0.503701	0.743378	0.814432	NA	NA	2
gene-cep131	chrV	14889768	14900396	+	5374	-0.362306	4.43076	5.75081	0.0235939	0.138056	0.362306	0.761402	0.861668	NA	NA	113
gene-cep135	chrVIII	19972466	19980385	+	3856	0.106809	4.16651	0.639228	0.430908	0.695185	0.106809	0.844918	0.84381	NA	NA	NA
gene-cep152	chrXIX	16782305	16793853	+	5958	0.303078	3.05877	3.91776	0.0579675	0.234639	0.303078	0.745612	0.787987	NA	NA	70
gene-cep162	chrXX	20382835	20412769	+	4602	0.0632632	4.10047	0.0827726	0.775752	0.905171	0.0632632	0.764488	0.853223	NA	NA	NA
gene-cep170aa	chrVI	14909069	14941564	+	8585	0.0158496	3.73023	0.0142479	0.905863	0.962991	0.0158496	0.810491	0.884161	NA	NA	176
gene-cep170ab	chrIX	6133789	6145557	-	5932	-0.534374	1.2125	1.74008	0.198111	0.467093	0.534374	0.854724	0.874509	NA	NA	48
gene-cep170b	chrXV	3035685	3049708	+	6989	-0.0131327	6.29738	0.0298373	0.864137	0.946925	0.0131327	0.819283	0.857447	NA	NA	NA
gene-cep192	chrXX	17904924	17932395	-	9351	0.00453343	5.54677	0.0040147	0.949941	0.982316	0.00453343	0.849779	0.890134	NA	NA	266
gene-cep20	chrIX	6556346	6558378	+	906	0.247542	2.16931	1.97097	0.171644	0.430108	0.247542	0.804169	0.873635	NA	NA	48
gene-cep290	chrXIX	13785231	13810824	-	8229	0.187584	5.59446	1.81735	0.188734	0.45523	0.187584	0.663502	0.675638	NA	NA	70
gene-cep295	chrI	17500688	17516856	-	5924	0.896919	4.85183	18.5709	0.00019138	0.0051264	0.896919	0.72525	0.889024	NA	NA	63
gene-cep350	chrVIII	14846948	14875068	-	11056	0.114788	7.24419	1.77632	0.193644	0.461515	0.114788	0.721409	0.758015	NA	NA	77
gene-cep41	chrXIX	14001594	14006914	+	2429	-0.334335	2.36616	6.96824	0.013564	0.0970431	0.334335	0.831454	0.964292	NA	NA	70
gene-cep44	chrIX	3939468	3945896	-	1333	0.305135	0.361047	1.09529	0.3045	0.583342	0.305135	0.67272	0.87146	NA	NA	48
gene-cep55l	chrV	11723927	11740154	+	3547	0.131571	3.35093	0.474773	0.496628	0.745113	0.131571	0.827644	0.824217	NA	NA	40
gene-cep57	chrI	9351663	9355845	-	2371	-0.0951888	2.77606	0.389182	0.53792	0.773796	0.0951888	0.23934	0.578772	3	NA	2
gene-cep57l1	chrXVIII	8433333	8436673	-	1941	0.359308	3.70508	4.90132	0.0353917	0.175413	0.359308	0.806902	0.877308	NA	NA	5
gene-cep63	chrVIII	3027770	3033247	+	3583	0.14241	4.37309	0.929772	0.343406	0.619352	0.14241	0.746453	0.832227	NA	NA	91
gene-cep68	chrVI	2570160	2577816	-	3118	-0.110694	4.47636	1.68196	0.205543	0.47515	0.110694	0.80988	0.877658	NA	NA	NA
gene-cep70	chrI	21424942	21431109	-	2712	-0.226121	3.36839	3.80944	0.0613161	0.242817	0.226121	0.800353	0.812264	NA	NA	135
gene-cep72	chrXX	9515852	9534049	+	4055	0.034719	2.51033	0.0577746	0.811848	0.921851	0.034719	0.41942	0.629929	109	NA	53
gene-cep76	chrXX	17946294	17960586	+	3665	0.365275	1.93665	8.37004	0.00741773	0.0654683	0.365275	0.826294	0.852947	NA	NA	266
gene-cep78	chrXIII	4609217	4618127	+	2874	0.202603	3.05587	2.68164	0.113014	0.341971	0.202603	0.776792	0.846597	NA	NA	NA
gene-cep83	chrIV	24608461	24616779	+	2987	0.0681899	4.27904	0.413406	0.525622	0.765453	0.0681899	0.329475	0.707466	57	NA	45
gene-cep85	chrXX	11386803	11397348	+	4494	0.0414356	5.24709	0.35173	0.558028	0.785854	0.0414356	0.309136	0.667993	109	NA	22
gene-cep89	chrII	5692639	5735037	-	3561	0.426111	2.14262	3.47403	0.0731525	0.267889	0.426111	0.763893	0.79094	NA	NA	NA
gene-cep97	chrXVI	7582897	7587252	-	2769	0.183617	3.80327	3.03034	0.0930075	0.307166	0.183617	0.719049	0.894777	NA	NA	43
gene-cept1b	chrXVII	2222266	2227683	+	1800	0.156663	4.60979	3.68269	0.0655145	0.251566	0.156663	0.785417	0.769917	NA	NA	74
gene-cercam	chrXIV	8089506	8097217	+	3421	-0.255004	4.32266	3.76996	0.0625903	0.245301	0.255004	0.817854	0.931028	NA	NA	44
gene-cerk	chrIV	25905578	25938380	-	3714	-0.828039	1.18731	11.6431	0.00202929	0.0272987	0.828039	0.136243	0.441064	57	NA	45
gene-cers1	chrVIII	14555364	14573308	-	4085	-0.172698	4.10683	1.91351	0.177808	0.439463	0.172698	0.728594	0.768427	NA	NA	77
gene-cers2a	chrX	6504492	6513697	-	1983	-0.219948	6.17261	3.75268	0.0631574	0.246385	0.219948	0.511791	0.688504	NA	NA	3
gene-cers2b	chrXX	6812574	6824589	+	3175	0.142478	4.94951	1.98632	0.170042	0.428598	0.142478	0.173883	0.503779	107	NA	1
gene-cers5	chrXVII	4479576	4490646	-	2088	0.434236	5.64856	4.27716	0.048244	0.211478	0.434236	0.836637	0.833599	NA	NA	74
gene-cers6	chrXVI	10521570	10534444	-	2261	0.00594351	3.44288	0.000445245	0.983319	0.993908	0.00594351	0.787845	0.86988	NA	NA	43
gene-cetn2	chrIV	12427748	12429779	-	1439	-0.70841	3.65967	21.3808	8.21301e-05	0.00287939	0.70841	0.248801	0.313395	51	16	24
gene-cetn3	chrXIV	180291	182505	-	800	0.0677495	3.76306	0.286855	0.596589	0.809619	0.0677495	0.73807	0.882777	NA	NA	141
gene-cfap20	chrX	8300342	8302681	+	780	0.0975734	4.47502	1.20607	0.281725	0.5629	0.0975734	0.744324	0.854031	NA	NA	3
gene-cfap298	chrVII	23142441	23144969	+	1208	-0.0763143	3.37492	0.290452	0.594309	0.808772	0.0763143	0.432354	0.822702	132	NA	42
gene-cfap36	chrVI	15349498	15355619	+	2218	-0.101596	4.26383	0.691772	0.412795	0.679495	0.101596	0.785583	0.86807	NA	NA	176
gene-cfap410	chrIII	69889	71829	+	1198	-0.0715555	2.94183	0.350946	0.558465	0.786203	0.0715555	0.865124	0.888841	NA	NA	NA
gene-cfap57	chrXVII	17248963	17257984	-	4126	-0.654656	0.427443	8.39802	0.0073313	0.0649388	0.654656	0.783284	0.871647	NA	NA	4
gene-cfap70	chrII	21654082	21663266	-	3796	-0.565103	2.46261	2.10093	0.158626	0.413037	0.565103	0.803998	0.85662	NA	NA	NA
gene-cfap73	chrXIII	9324207	9327467	-	1973	0.0026504	3.81351	0.000369243	0.984809	0.993953	0.0026504	0.528095	0.850805	NA	NA	68
gene-cfap91	chrXVI	8162064	8168571	+	4330	-1.00504	3.08488	22.277	6.34112e-05	0.00239413	1.00504	0.544448	0.600992	NA	NA	43
gene-cfap92	chrXVII	17270681	17279419	+	4075	-0.790619	1.10339	3.63832	0.0670597	0.254919	0.790619	0.842593	0.872637	NA	NA	4
gene-cfap97	chrIX	13598626	13603540	+	2049	-0.487583	2.48892	14.4204	0.000746301	0.0134786	0.487583	0.12629	0.324959	69	30	48
gene-cfd	chrXV	1227929	1230050	+	1305	-0.733434	4.47122	5.56718	0.0257452	0.146085	0.733434	0.829453	0.863273	NA	NA	NA
gene-cfi	chrVII	429250	435296	-	2364	1.21649	0.983046	18.5806	0.000190806	0.0051264	1.21649	0.727159	0.837009	NA	NA	NA
gene-cfl1	chrIV	5426266	5431298	-	1458	-0.176763	9.17452	2.33249	0.138229	0.384013	0.176763	0.682902	0.731682	NA	NA	41
gene-cfl1l	chrVI	7455145	7457332	-	1121	-0.0299599	9.41902	0.120431	0.731235	0.883304	0.0299599	0.752532	0.814155	NA	NA	NA
gene-cfl2	chrXV	178819	181872	+	1379	-0.307639	4.96302	4.89694	0.0354673	0.17561	0.307639	0.854982	0.885333	NA	NA	NA
gene-cflar	chrXVI	11892801	11897300	+	2574	0.216041	4.91732	5.82034	0.0228407	0.135211	0.216041	0.620479	0.787406	NA	NA	43
gene-cftr	chrXIX	14200905	14224872	+	6719	-0.580471	8.43802	8.4271	0.00724266	0.0642902	0.580471	0.439882	0.73252	NA	NA	70
gene-cgnb	chrX	8836233	8852604	-	5494	-0.292779	7.16702	3.08032	0.090488	0.302608	0.292779	0.621223	0.829999	NA	NA	3
gene-cgnl1	chrII	11791485	11815376	-	5523	0.119348	7.39287	2.01554	0.16704	0.424332	0.119348	0.27031	0.56838	39	NA	NA
gene-cgref1	chrII	14146528	14151926	+	2582	0.969417	3.65759	38.1916	1.27002e-06	0.000121805	0.969417	0.758144	0.814913	NA	NA	NA
gene-cgrrf1	chrXVIII	2939338	2945831	+	1605	0.137357	3.1145	1.57953	0.2195	0.493734	0.137357	0.857658	0.92407	NA	NA	36
gene-ch25h	chrV	15263291	15265771	-	1155	0.140212	3.03352	1.08145	0.307516	0.586088	0.140212	0.759	0.905278	NA	NA	113
gene-ch25hl2	chrXIV	1271149	1273807	-	2659	0.0298124	0.270989	0.011891	0.913965	0.96625	0.0298124	0.805478	0.834182	NA	NA	141
gene-chac1	chrXVIII	14940461	14942147	+	1453	-0.175979	6.36477	2.51164	0.124551	0.361218	0.175979	0.767314	0.785909	NA	NA	5
gene-chac2	chrV	9095416	9098163	+	1137	-0.12408	2.8796	0.322911	0.574519	0.79623	0.12408	0.692323	0.752948	NA	NA	40
gene-chad	chrV	6061622	6066563	-	2643	0.44476	3.18082	2.95373	0.0970273	0.315018	0.44476	0.544327	0.720349	16	NA	40
gene-chadlb	chrV	5054386	5060051	-	2815	0.251058	1.31055	0.425201	0.519818	0.761263	0.251058	0.799076	0.881098	NA	NA	40
gene-chaf1a	chrVIII	20476263	20487065	-	4808	0.128403	4.44903	1.10207	0.303039	0.582342	0.128403	0.824448	0.861467	NA	NA	NA
gene-chaf1b	chrXVI	8448063	8455792	-	3314	0.0636627	2.70084	0.130496	0.720706	0.87804	0.0636627	0.632442	0.693448	NA	NA	43
gene-chchd1	chrVI	1129371	1132238	+	707	-0.0835376	3.85151	0.634779	0.432498	0.696446	0.0835376	0.693256	0.937823	NA	NA	NA
gene-chchd10	chrXIV	8243110	8244844	+	817	-0.0971461	4.19811	0.369036	0.548562	0.779607	0.0971461	0.757917	0.921922	NA	NA	44
gene-chchd2	chrI	8419847	8422600	-	978	0.174463	5.97918	2.90315	0.0997909	0.32056	0.174463	0.00886414	0.302608	3	NA	2
gene-chchd3a	chrIV	29746201	29795083	-	2755	-0.00202311	5.24566	0.00082143	0.977344	0.991846	0.00202311	0.774896	0.824535	NA	NA	288
gene-chchd4a	chrXVII	15481423	15483735	+	1676	-0.0803793	3.70113	0.339868	0.564701	0.790168	0.0803793	0.910093	0.87795	NA	NA	4
gene-chchd4b	chrXVII	9768067	9773110	+	3677	-0.0361796	3.53662	0.142846	0.708397	0.871852	0.0361796	0.569532	0.771769	NA	NA	4
gene-chchd6a	chrXII	16251146	16300342	-	1308	-0.218568	3.63253	3.52504	0.0711959	0.26385	0.218568	0.810446	0.870283	NA	NA	57
gene-chchd7	chrXXI	766918	769034	+	891	0.0313763	6.28907	0.0932917	0.762355	0.897489	0.0313763	0.760146	0.823929	NA	NA	NA
gene-chd1	chrXIV	13719584	13743050	+	7052	-0.0494986	6.60697	0.45308	0.506547	0.753276	0.0494986	0.821315	0.847406	NA	NA	44
gene-chd1l	chrVIII	19468201	19476556	-	3108	-0.015516	4.03733	0.028318	0.867607	0.948051	0.015516	0.841956	0.848136	NA	NA	NA
gene-chd2	chrXIX	6900133	6920563	+	7715	0.116164	7.13748	2.08832	0.159836	0.414678	0.116164	0.550293	0.718251	NA	NA	70
gene-chd3	chrVII	3628109	3655699	+	8201	-0.119289	5.61067	0.99411	0.327515	0.604373	0.119289	0.796062	0.861152	NA	NA	42
gene-chd4b	chrXX	7822746	7839900	-	7311	0.00323566	7.23754	0.00206334	0.964101	0.986868	0.00323566	0.269316	0.552544	107	NA	1
gene-chd5	chrXVII	2443550	2472837	+	8773	-0.840012	1.37784	15.2465	0.000562528	0.0109924	0.840012	0.797808	0.818704	NA	NA	74
gene-chd6	chrXVII	325438	370725	+	12609	-0.00928877	6.61924	0.0124622	0.911932	0.965225	0.00928877	0.769323	0.848718	NA	NA	NA
gene-chd7	chrIII	6080980	6134921	-	12197	-0.0143956	7.43489	0.011354	0.915923	0.967645	0.0143956	0.821894	0.832979	NA	NA	NA
gene-chd8	chrIII	2852140	2869227	+	8594	0.0441455	7.21713	0.470612	0.498504	0.746613	0.0441455	0.811274	0.828163	NA	NA	NA
gene-chd9	chrII	17800283	17858983	+	13421	0.10917	7.73866	1.6606	0.208361	0.479142	0.10917	0.743199	0.856904	NA	NA	NA
gene-chdh	chrXII	13494126	13500558	-	3245	-0.0726842	1.50908	0.129359	0.721871	0.878556	0.0726842	0.660223	0.709766	NA	NA	57
gene-chek1	chrVII	24217938	24222630	-	1857	1.7072	2.64151	17.3913	0.000277705	0.00678528	1.7072	0.319971	0.621646	133	NA	42
gene-ches1	chrXVIII	2098284	2134358	+	2001	-0.13392	3.93826	1.17703	0.287471	0.567507	0.13392	0.820847	0.868168	NA	NA	36
gene-chfr	chrXIII	15296955	15307223	+	4529	0.112163	5.65449	2.29269	0.141503	0.38872	0.112163	0.760958	0.844103	NA	NA	68
gene-chga	chrXVIII	15044742	15049450	-	1839	-0.719811	6.82066	12.7097	0.00136875	0.0207334	0.719811	0.81036	0.870791	NA	NA	5
gene-chic1	chrIV	5572176	5577770	-	1963	0.105453	3.69557	2.11672	0.157127	0.411123	0.105453	0.848477	0.767507	NA	NA	41
gene-chic2	chrIX	538572	543412	-	3092	0.0139639	5.00731	0.0542177	0.817621	0.924735	0.0139639	0.772904	0.849055	NA	NA	NA
gene-chid1	chrXIX	17528454	17532404	-	2146	0.0754786	3.96009	1.23851	0.275484	0.557425	0.0754786	0.786028	0.865301	NA	NA	70
gene-chka	chrXIX	1090851	1104622	+	4842	-0.21466	5.11262	0.949356	0.338457	0.615136	0.21466	0.798851	0.825729	NA	NA	NA
gene-chkb	chrXIX	8692478	8698560	+	2262	-0.203385	5.05821	4.47457	0.0436893	0.200251	0.203385	0.64983	0.843786	NA	NA	70
gene-chl1b	chrXVII	19054293	19107871	-	5424	-0.395259	4.21551	4.51761	0.0427613	0.197745	0.395259	0.799244	0.85166	NA	NA	4
gene-chm	chrVII	30609716	30622020	-	1946	-0.0305437	5.56478	0.210322	0.650153	0.840117	0.0305437	0.782602	0.866172	NA	NA	100
gene-chmp1a	chrXIX	722184	727153	-	1284	0.0635348	6.92811	1.0165	0.322223	0.600352	0.0635348	0.843499	0.812825	NA	NA	NA
gene-chmp1b	chrVII	19844564	19847772	+	1633	0.0481805	7.7088	0.19211	0.664623	0.847138	0.0481805	0.262275	0.545739	130	59	42
gene-chmp2a	chrV	6180335	6183408	+	1592	0.0366796	7.7171	0.255449	0.61733	0.821531	0.0366796	0.301713	0.753667	16	NA	40
gene-chmp2ba	chrXVI	13125954	13134866	+	2417	0.0302469	7.82812	0.0775278	0.782779	0.908448	0.0302469	0.823737	0.86543	NA	NA	43
gene-chmp3	chrXV	5818262	5821206	+	1593	0.0349387	6.16576	0.268923	0.608242	0.816076	0.0349387	0.816818	0.893468	NA	NA	NA
gene-chmp4ba	chrXVII	1642317	1648865	-	2786	0.0748673	8.04375	0.455591	0.505381	0.752638	0.0748673	0.751812	0.830819	NA	NA	293
gene-chmp4c	chrXXI	13523604	13525788	-	1212	-0.0338319	6.57151	0.0944905	0.760882	0.89681	0.0338319	0.798278	0.958496	NA	NA	94
gene-chmp5a	chrIII	12928766	12931911	-	1179	0.0428146	1.52591	0.0562684	0.814269	0.922945	0.0428146	0.909793	0.788871	NA	NA	NA
gene-chmp5b	chrXXI	13774168	13776677	-	1070	-0.0032304	8.14931	0.00102514	0.974691	0.991394	0.0032304	0.84827	0.878857	NA	NA	94
gene-chmp6b	chrV	14983594	14986538	-	1694	-0.108147	5.92831	1.27093	0.269425	0.551069	0.108147	0.844934	0.928027	NA	NA	113
gene-chmp7	chrXIII	14389985	14393845	-	2690	-0.132005	5.97645	1.20226	0.282471	0.563188	0.132005	0.785504	0.918178	NA	NA	68
gene-chn2	chrXX	9880989	9900912	+	2827	-0.0589872	3.8452	0.0913676	0.764742	0.898669	0.0589872	0.31598	0.650152	109	NA	53
gene-chodl	chrXXI	17106869	17111927	+	1811	0.341781	0.272363	1.78304	0.192829	0.460363	0.341781	0.822045	0.786059	NA	NA	NA
gene-chordc1b	chrVII	23322449	23328682	-	2406	0.046311	4.80775	0.312798	0.580538	0.799944	0.046311	0.490997	0.513496	132	NA	42
gene-chp1	chrXV	12487978	12492918	+	2312	0.0170767	8.38892	0.00364824	0.952278	0.98321	0.0170767	0.793024	0.826951	NA	NA	NA
gene-chpf2	chrXXI	14144240	14148761	-	3475	-0.322602	4.34044	4.10597	0.0526268	0.222507	0.322602	0.611186	0.76176	NA	NA	94
gene-chpfa	chrXVI	13928818	13934968	+	3794	0.301052	4.12804	3.66822	0.066014	0.252554	0.301052	0.861673	0.901847	181	NA	43
gene-chpt1	chrIV	31368171	31375113	-	3106	0.0195797	6.57477	0.0802832	0.779056	0.906428	0.0195797	0.826861	0.774107	NA	NA	143
gene-chrac1	chrX	10051110	10053308	+	1347	0.136165	3.42445	2.4277	0.130752	0.372099	0.136165	0.696156	0.713221	NA	NA	3
gene-chrdl2	chrVII	25154368	25164002	-	4132	-0.620023	3.21192	7.37025	0.011369	0.0863933	0.620023	0.795821	0.880491	NA	NA	42
gene-chrm2a	chrIV	31561118	31590038	-	7069	-0.431921	2.85965	0.610902	0.441213	0.703229	0.431921	0.823736	0.85995	NA	NA	143
gene-chrm3a	chrVI	13884007	13943931	-	5319	-0.239459	3.49393	0.924863	0.344662	0.619997	0.239459	0.776225	0.84474	NA	NA	NA
gene-chrna5	chrII	16749584	16756098	-	3297	1.51022	1.25216	16.5993	0.000358772	0.00810174	1.51022	0.541203	0.699231	46	NA	NA
gene-chrna6	chrIX	10812681	10830319	-	5592	0.203861	3.5551	0.669508	0.420324	0.686059	0.203861	0.714095	0.897377	NA	NA	48
gene-chrna7a	chrII	19567001	19585417	+	2039	0.387104	4.36954	2.7875	0.106457	0.331571	0.387104	0.68786	0.824695	NA	NA	NA
gene-chrnb1	chrVII	9412080	9428126	+	2733	-0.454461	1.67076	1.36446	0.252889	0.532452	0.454461	0.24697	0.408803	125	NA	42
gene-chrne	chrVII	20471163	20478505	+	2562	-0.186972	1.6498	0.28487	0.597856	0.81049	0.186972	0.367536	0.725934	130	NA	42
gene-chst10	chrI	22396105	22399375	-	2889	-0.0695614	4.26441	0.585167	0.450871	0.711009	0.0695614	0.772471	0.864997	NA	NA	135
gene-chst11	chrIV	21824814	21903237	+	6491	-0.846644	1.5669	8.2445	0.00781933	0.0674897	0.846644	0.180032	0.263851	56	26	45
gene-chst14	chrVIII	19980379	19982217	-	1502	-0.138606	3.49767	1.0656	0.31102	0.58916	0.138606	0.830939	0.786248	NA	NA	NA
gene-chst2b	chrXXI	12800878	12804279	-	3402	0.181965	5.58322	0.417539	0.523594	0.764389	0.181965	0.85479	0.884148	NA	NA	94
gene-chst3a	chrVI	11199003	11206149	+	3455	0.122717	1.97322	0.403949	0.530361	0.76882	0.122717	0.772806	0.888456	NA	NA	NA
gene-chst3b	chrV	9812745	9819148	+	2717	-0.666807	3.62778	10.2641	0.00344363	0.0391467	0.666807	0.688158	0.877415	NA	NA	40
gene-chst6	chrXIX	785948	795110	-	1913	0.121404	3.98818	0.279824	0.601101	0.812044	0.121404	0.76779	0.745329	NA	NA	NA
gene-chst7	chrVIII	19171695	19174643	+	2949	0.0548737	2.22277	0.13136	0.719823	0.877586	0.0548737	0.769088	0.825905	NA	NA	127
gene-chsy1	chrII	1002172	1034188	+	4677	0.0525791	4.20587	0.0985777	0.755935	0.894174	0.0525791	0.791878	0.735941	NA	NA	NA
gene-chtf18	chrIX	17036182	17045757	-	3101	0.227892	3.31026	2.71956	0.110613	0.338402	0.227892	0.814083	0.862107	NA	NA	48
gene-chtf8	chrXIX	4402614	4406909	-	1669	0.101286	3.58431	0.432996	0.516046	0.759376	0.101286	0.484527	0.730253	159	NA	70
gene-chtopa	chrX	613387	618636	+	2434	-0.0572441	6.72696	1.23476	0.276196	0.557739	0.0572441	0.840339	0.883504	NA	NA	NA
gene-churc1	chrXVIII	9448999	9450640	-	748	-0.0334978	5.2761	0.0900588	0.766381	0.899519	0.0334978	0.757769	0.97576	NA	NA	5
gene-ciao1	chrXIII	12926662	12929093	+	1327	-0.0631113	5.7348	0.930132	0.343314	0.619331	0.0631113	0.519938	0.903737	NA	NA	68
gene-ciao2a	chrXIX	15206563	15209905	+	1099	0.0265305	4.35428	0.0873177	0.769856	0.901749	0.0265305	0.79791	1	NA	NA	70
gene-ciao2b	chrVI	17859179	17861106	-	1277	0.0119383	5.47657	0.0265517	0.871763	0.950208	0.0119383	0.833469	0.879781	NA	NA	299
gene-ciapin1	chrXIX	847940	850860	+	1247	0.0511928	6.15914	0.473868	0.497035	0.745373	0.0511928	0.883552	0.85662	NA	NA	NA
gene-ciarta	chrX	6554464	6558141	-	2385	0.0577453	5.46115	0.354306	0.556599	0.784901	0.0577453	0.3228	0.73113	NA	NA	3
gene-cib2	chrXIX	12440737	12447492	+	1816	-0.0871576	0.467728	0.159443	0.692783	0.863289	0.0871576	0.479422	0.853863	NA	NA	70
gene-cib3	chrIII	12151171	12155627	+	2147	-0.678419	1.52251	11.0451	0.00254503	0.0317192	0.678419	0.871389	0.849742	NA	NA	NA
gene-cibar1	chrX	9765256	9770175	+	1439	0.119803	3.02998	0.643319	0.429454	0.693914	0.119803	0.598885	0.79066	NA	NA	3
gene-cica	chrX	3277089	3306270	+	11331	-0.00737824	7.84977	0.0107534	0.918168	0.968723	0.00737824	0.800815	0.856117	NA	NA	49
gene-cicb	chrXX	8374616	8405801	+	10289	0.0740532	7.0987	0.995495	0.327185	0.604256	0.0740532	0.451485	0.523699	107	NA	53
gene-cidec	chrXVII	15431171	15435700	+	1421	-0.741458	1.65541	9.95537	0.00388914	0.0425587	0.741458	0.759689	0.838387	NA	NA	4
gene-ciita	chrXI	15733102	15743774	-	5163	0.519128	6.37713	5.02822	0.0332922	0.169798	0.519128	0.814176	0.786326	NA	NA	NA
gene-cilp2	chrVIII	18011635	18031278	-	7694	-0.976917	5.27255	13.3687	0.00108396	0.0177687	0.976917	0.82002	0.820097	NA	NA	127
gene-cip2a	chrXXI	17022381	17029137	+	3153	0.11189	2.86139	0.365504	0.550469	0.781274	0.11189	0.819504	0.862728	NA	NA	NA
gene-cipca	chrXV	5249612	5253007	-	2224	-0.0628563	3.05192	0.600422	0.445092	0.706592	0.0628563	0.835088	0.873397	NA	NA	NA
gene-cipcb	chrXVIII	14387141	14391919	-	3725	0.259798	5.38194	17.3592	0.000280572	0.00682535	0.259798	0.858957	0.93823	NA	NA	5
gene-cir1	chrXVI	9982500	9987383	+	1973	0.00364806	5.29332	0.00305966	0.956292	0.984508	0.00364806	0.803778	0.863257	NA	NA	43
gene-cirbpa	chrIII	7202730	7207545	-	2961	0.0752909	8.95295	0.820697	0.372921	0.645284	0.0752909	0.889416	0.834678	NA	NA	NA
gene-cisd2	chrIX	13299999	13304052	+	1640	0.198438	3.78988	4.39874	0.0453795	0.204275	0.198438	0.209691	0.393096	69	30	48
gene-cish	chrXVII	8494027	8496112	-	1351	-0.815441	5.02051	1.22363	0.278358	0.559911	0.815441	0.616082	0.734101	NA	NA	4
gene-cita	chrXVII	13573708	13607537	-	8247	-0.0920538	4.08645	0.274616	0.60449	0.813835	0.0920538	0.806811	0.892935	NA	NA	4
gene-cited1	chrVII	1231494	1234746	-	3249	-0.184154	0.392763	0.636995	0.431705	0.696066	0.184154	0.803055	0.907529	NA	NA	65
gene-cited4a	chrX	14056980	14061969	+	3598	-0.0570136	6.24518	0.114837	0.737302	0.886525	0.0570136	0.675387	0.866026	NA	NA	3
gene-cited4b	chrXX	1611892	1614509	+	1770	0.0445894	4.19958	0.134701	0.716443	0.875576	0.0445894	0.772416	0.790674	NA	NA	NA
gene-ciz1a	chrXIV	5780880	5790692	+	5090	0.0321676	5.45632	0.205931	0.653571	0.841939	0.0321676	0.659544	0.892359	NA	NA	44
gene-ckap2l	chrXIII	18689374	18699229	-	4240	-0.106288	2.85829	0.361163	0.55283	0.782471	0.106288	0.723813	0.824669	NA	NA	119
gene-ckap4	chrIV	31287008	31291281	+	3365	0.432155	4.05893	2.74514	0.109026	0.335984	0.432155	0.800922	0.826459	NA	NA	143
gene-ckap5	chrXIX	4278424	4312249	-	7772	-0.0822346	6.34518	1.7171	0.20101	0.470009	0.0822346	0.427538	0.728217	159	NA	70
gene-ckba	chrXV	847809	850865	+	1587	0.154202	5.60365	0.643438	0.429412	0.693914	0.154202	0.783748	0.768539	NA	NA	NA
gene-ckma	chrVII	15250355	15253588	+	1580	-0.188163	8.40864	0.236501	0.630648	0.828812	0.188163	0.276471	0.758987	129	NA	42
gene-ckmb	chrI	16333125	16338082	+	1668	0.210913	8.39195	0.287399	0.596259	0.809469	0.210913	0.398157	0.77605	NA	NA	2
gene-ckmt1	chrXIX	16222295	16229454	-	2134	0.174647	3.36045	0.253463	0.618695	0.822233	0.174647	0.812	0.857393	NA	NA	70
gene-ckmt2a	chrXIV	614988	622352	-	1922	-0.341227	5.33004	0.5912	0.448594	0.709315	0.341227	0.830254	0.8998	NA	NA	141
gene-cks1b	chrX	8891800	8895323	+	2674	0.240881	4.82286	2.81101	0.105061	0.328943	0.240881	0.768759	0.827817	NA	NA	3
gene-cks2	chrVIII	16001970	16003949	+	853	-0.0481792	2.60044	0.05863	0.810488	0.921414	0.0481792	0.828169	0.789473	NA	NA	77
gene-clasp1a	chrXVI	1627191	1672417	-	5421	-0.0453454	5.78852	0.188728	0.667399	0.848705	0.0453454	0.816361	0.864114	NA	NA	NA
gene-clasp2	chrX	10075749	10116464	+	6790	0.0188404	7.5537	0.067744	0.796608	0.915846	0.0188404	0.68166	0.848265	NA	NA	3
gene-clcc1	chrVIII	13780749	13788458	-	2559	-0.126971	5.46858	3.21811	0.0839371	0.29043	0.126971	0.631448	0.709943	NA	NA	77
gene-clcf1	chrIV	9234229	9244824	+	3046	-1.97701	1.8449	7.33472	0.0115649	0.0873793	1.97701	0.295772	0.642302	49	NA	41
gene-clcn3	chrVII	2942707	2961013	+	5149	-0.17449	6.927	3.23773	0.0830488	0.288913	0.17449	0.77851	0.870369	NA	NA	42
gene-clcn5b	chrVII	1311562	1322856	+	3110	0.144432	6.7646	0.489133	0.490244	0.740858	0.144432	0.757856	0.870364	NA	NA	65
gene-clcn6	chrXII	19289093	19300306	-	4347	0.0616284	6.1381	0.294294	0.591893	0.807442	0.0616284	0.809669	0.830643	NA	NA	57
gene-clcn7	chrXI	15496275	15506691	-	3719	0.0914186	5.69587	2.29497	0.141313	0.388698	0.0914186	0.792902	0.853965	NA	NA	NA
gene-cldn11a	chrXV	10551417	10555643	-	2557	-0.622497	2.86316	8.0345	0.00854507	0.0719113	0.622497	0.79441	0.880663	NA	NA	NA
gene-cldn12	chrXX	6065425	6068924	-	2372	0.0131176	4.78088	0.043403	0.836518	0.935582	0.0131176	0.597218	0.861101	107	NA	1
gene-cldn19	chrXVII	17204541	17214648	-	2699	-0.133856	3.67578	0.283514	0.598724	0.811197	0.133856	0.829416	0.876862	NA	NA	4
gene-cldn23.1	chrXIV	9475826	9477675	-	1850	0.174425	8.26835	2.45843	0.128441	0.368031	0.174425	0.755643	0.886892	NA	NA	44
gene-cldn23l	chrXV	7712693	7716870	+	3080	0.0595612	2.62144	0.0938422	0.761678	0.897154	0.0595612	0.82515	0.83579	NA	NA	245
gene-cldn34a	chrVIII	19434431	19435851	+	1105	-0.404807	1.09453	4.02937	0.0547308	0.228352	0.404807	0.620416	0.814766	NA	NA	NA
gene-cldn3c	chrVII	21860852	21862931	-	2080	-0.906243	7.47909	50.498	1.15764e-07	1.82129e-05	0.906243	0.0920997	0.535257	131	NA	42
gene-cldn5a	chrXIII	3926844	3928641	+	1797	-0.0766007	4.55506	0.104071	0.749461	0.891227	0.0766007	0.882834	0.898458	NA	NA	NA
gene-cldn7b	chrVII	19486985	19490626	-	1346	-0.00792576	9.0549	0.00308209	0.956132	0.984508	0.00792576	0.254466	0.484958	130	59	42
gene-cldn8.1	chrI	14351206	14353403	+	2198	0.151459	5.27574	1.62093	0.213721	0.485977	0.151459	0.129556	0.673624	7	NA	2
gene-cldn8.2	chrI	14348973	14350353	+	1381	0.183915	8.33133	2.44773	0.12924	0.36958	0.183915	0.279137	0.84235	7	NA	2
gene-cldnd1b	chrIX	13664154	13667327	-	1803	-0.0557143	6.32928	1.29911	0.264301	0.545805	0.0557143	0.271191	0.489924	69	30	48
gene-cldnf	chrI	16928945	16931317	-	2373	0.127425	6.50537	0.842981	0.366604	0.639813	0.127425	0.429673	0.547061	9	NA	2
gene-cldni	chrXI	14039644	14042340	+	1345	-0.342664	6.99248	4.55726	0.0419255	0.195572	0.342664	0.753007	0.898041	NA	NA	174
gene-cldnk	chrXI	9079938	9082411	-	1565	0.429025	3.83046	10.2963	0.00340042	0.0389206	0.429025	0.365965	0.874095	91	NA	118
gene-clec11a	chrXVIII	5439689	5443569	+	2133	-0.284713	1.72364	1.19644	0.283613	0.563592	0.284713	0.824073	0.876312	NA	NA	NA
gene-clec14a	chrXV	153565	156625	+	1973	-0.55498	3.25805	5.11704	0.0318757	0.165869	0.55498	0.858893	0.830606	NA	NA	NA
gene-clec16a	chrXI	15707755	15729975	-	4312	-0.0399405	6.26256	0.32041	0.575995	0.796901	0.0399405	0.768589	0.813997	NA	NA	NA
gene-clec3ba	chrXX	11407116	11408404	+	1018	-1.51959	1.24765	10.8459	0.0027471	0.033585	1.51959	0.13699	0.488978	109	NA	22
gene-clgn	chrIX	9774748	9783930	+	3451	0.123295	4.75232	1.43859	0.240698	0.517686	0.123295	0.431424	0.797813	65	NA	48
gene-clic1	chrX	5292641	5299489	-	3319	0.0497945	7.41295	0.164124	0.688552	0.860974	0.0497945	0.808952	0.860416	NA	NA	3
gene-clic2	chrIV	6592047	6596067	+	1414	0.073496	5.69912	0.165065	0.68771	0.860566	0.073496	0.81389	0.705852	NA	NA	41
gene-clic3	chrXIV	8398805	8403442	+	2638	0.196614	8.19397	3.98757	0.0559187	0.230944	0.196614	0.794078	0.7282	NA	NA	44
gene-clic4	chrXV	4483501	4497597	+	2548	-0.33591	4.63758	2.471	0.127509	0.366685	0.33591	0.75743	0.904255	NA	NA	NA
gene-clic5a	chrI	24537940	24544329	+	2848	-0.00264917	1.2158	6.94694e-05	0.993411	0.997528	0.00264917	0.659858	0.894834	NA	NA	135
gene-clint1a	chrIV	14040882	14053467	-	3793	0.0949003	7.28382	0.643267	0.429472	0.693914	0.0949003	0.234013	0.322735	51	18	41
gene-clip1a	chrXIII	8182842	8206476	-	10911	-0.221952	6.63862	4.53658	0.0423591	0.196686	0.221952	0.804187	0.844396	NA	NA	68
gene-clip1b	chrXIV	810337	828008	-	5169	0.319128	5.92268	6.96807	0.013565	0.0970431	0.319128	0.781231	0.861683	NA	NA	141
gene-clip2	chrVII	29077700	29094397	+	3679	0.195524	2.48777	1.78579	0.192497	0.459908	0.195524	0.822816	0.885287	NA	NA	100
gene-clip3	chrI	18616739	18638799	-	5520	0.0607889	1.54999	0.0368565	0.849182	0.940375	0.0607889	0.832076	0.873642	NA	NA	18
gene-clk2a	chrX	6479632	6488712	-	2971	0.0716575	6.75972	0.755168	0.392438	0.662922	0.0716575	0.723143	0.858598	NA	NA	3
gene-clk4a	chrIV	11353226	11360384	+	2178	-0.0539327	8.45803	0.375976	0.544851	0.777248	0.0539327	0.237191	0.492689	51	NA	24
gene-clmna	chrXV	16818170	16836589	+	5324	0.233756	5.38972	1.10703	0.301973	0.581371	0.233756	0.792652	0.839313	NA	NA	NA
gene-clmnb	chrXVIII	1482834	1491696	+	5194	0.329571	4.88168	7.84942	0.00924582	0.0754356	0.329571	0.815056	0.852729	NA	NA	NA
gene-clmpb	chrI	4362061	4418328	+	6262	-0.463664	4.4632	5.63398	0.0249219	0.142969	0.463664	0.792807	0.862468	NA	NA	63
gene-cln3	chrXI	2225038	2234058	-	2882	0.0676036	5.42803	0.783554	0.383804	0.654901	0.0676036	0.798277	0.876242	NA	NA	118
gene-cln5	chrXVI	2488631	2491685	-	1672	0.692297	4.74033	15.6394	0.000492825	0.0100418	0.692297	0.785618	0.929857	NA	NA	43
gene-cln6a	chrII	19558743	19565421	-	2251	0.0729175	3.50534	0.196845	0.660784	0.844993	0.0729175	0.835727	0.855923	NA	NA	NA
gene-cln8	chrXV	3587137	3590318	-	2540	-0.0616593	4.3957	0.502006	0.48464	0.737388	0.0616593	0.803321	0.823726	NA	NA	NA
gene-clns1a	chrI	17578703	17586433	+	2443	0.0532101	5.44863	0.746665	0.39508	0.665087	0.0532101	0.784319	0.795124	NA	NA	63
gene-clockb	chrIX	484474	499447	+	4772	0.107041	6.89282	1.07875	0.308111	0.586505	0.107041	0.807823	0.883866	NA	NA	NA
gene-clp1	chrIV	9296682	9299714	-	1733	-0.0957851	4.11231	1.91353	0.177806	0.439463	0.0957851	0.288896	0.657409	49	NA	41
gene-clpb	chrI	6636225	6661393	+	3329	-0.316097	4.83139	21.2297	8.58351e-05	0.00296567	0.316097	0.692791	0.784201	NA	NA	2
gene-clptm1	chrI	9987269	9997280	-	3000	0.0441488	6.69167	0.143305	0.707952	0.871519	0.0441488	0.428714	0.711519	3	NA	2
gene-clptm1l	chrX	8165879	8173438	+	3775	0.313349	6.05441	9.44514	0.00476877	0.0485844	0.313349	0.732245	0.822554	NA	NA	3
gene-clpxb	chrXIX	17020263	17029497	+	3592	0.0946426	6.69066	0.551447	0.464084	0.721639	0.0946426	0.762928	0.789001	NA	NA	70
gene-clstn1	chrXII	11421980	11451886	+	6385	-0.598028	4.87066	14.5613	0.000710851	0.0130503	0.598028	0.289489	0.694131	146	NA	57
gene-clstn3	chrXX	7898423	7913718	+	4902	-0.404025	2.38951	4.80221	0.0371496	0.18085	0.404025	0.1059	0.535992	107	NA	53
gene-clta	chrIX	8574984	8582390	-	1469	-0.0250331	6.35331	0.0790183	0.780757	0.907548	0.0250331	0.462325	0.678987	64	NA	48
gene-cltb	chrIV	13231927	13235871	+	1923	-0.100007	7.22533	1.77476	0.193833	0.461676	0.100007	0.149591	0.49469	51	17	41
gene-cltca	chrVII	16772734	16802352	-	5881	-0.0867493	9.18673	0.498305	0.48624	0.738663	0.0867493	0.114261	0.210369	129	57	10
gene-cltcl1	chrXIII	1623489	1648546	+	6259	-0.46505	4.04378	5.29464	0.0292703	0.157605	0.46505	0.834198	0.909437	NA	NA	NA
gene-clu	chrXVIII	6480548	6489302	-	1941	-0.458863	6.15379	8.80439	0.00619241	0.057893	0.458863	0.821747	0.829958	NA	NA	NA
gene-cluap1	chrVIII	11033435	11038635	+	1624	-0.249019	2.98133	3.44298	0.0743729	0.270754	0.249019	0.252729	0.656783	NA	87	77
gene-cluha	chrI	7937661	7954319	-	7398	0.100657	6.98616	0.318328	0.577231	0.797816	0.100657	0.614729	0.750606	3	NA	2
gene-clybl	chrXVI	2803662	2887655	+	3332	0.201956	4.43518	3.76116	0.0628784	0.24586	0.201956	0.774767	0.825554	NA	NA	43
gene-cmasa	chrVII	1653316	1656246	+	1853	-0.104124	7.89362	0.406961	0.528843	0.767888	0.104124	0.831663	0.836166	NA	NA	65
gene-cmbl	chrXXI	10131618	10134685	+	1458	-0.0235723	3.04818	0.0102132	0.920243	0.969622	0.0235723	0.0598515	0.209196	190	82	123
gene-cmc1	chrXX	13479710	13485424	-	1330	0.288373	5.43793	12.7377	0.00135491	0.0206822	0.288373	0.589436	0.848973	113	NA	62
gene-cmc2	chrII	12687777	12689732	+	1270	0.251291	5.17523	3.92224	0.0578337	0.234368	0.251291	0.667129	0.818237	NA	NA	NA
gene-cmc4	chrXI	14256787	14257539	+	565	0.0797552	1.11528	0.0839815	0.774167	0.904333	0.0797552	0.930468	0.929939	NA	NA	174
gene-cmklr1	chrXIII	8842992	8849603	-	2600	0.161094	4.76191	1.05616	0.313132	0.591604	0.161094	0.732427	0.763561	NA	NA	68
gene-cmpk	chrIII	9099126	9104278	-	1773	-0.044337	6.6971	0.120747	0.730897	0.883152	0.044337	0.663077	0.851766	NA	NA	NA
gene-cmpk2	chrXV	6749283	6753393	+	2017	0.701881	4.81653	8.36038	0.0074478	0.0656571	0.701881	0.748423	0.840653	NA	NA	245
gene-cmss1	chrXVI	6685287	6708577	-	1385	0.0939577	3.57192	0.372992	0.546441	0.778417	0.0939577	0.614434	0.792787	NA	NA	43
gene-cmtm3	chrII	8701715	8708253	-	1632	-0.234603	3.39478	4.12457	0.0521297	0.221373	0.234603	0.728832	0.828318	NA	NA	NA
gene-cmtm4	chrII	8689842	8701225	+	3161	0.71337	6.29928	51.9503	8.95698e-08	1.52525e-05	0.71337	0.737464	0.836334	NA	NA	NA
gene-cmtm6	chrXX	55558	62351	-	2206	-0.0382723	6.15263	0.294259	0.591915	0.807442	0.0382723	0.656211	0.806692	NA	NA	NA
gene-cmtm7	chrXX	96883	107455	+	4973	-0.267733	4.86896	7.39796	0.0112327	0.0856354	0.267733	0.783999	0.851012	NA	NA	NA
gene-cmtr1	chrXVIII	11582383	11591059	-	3824	0.27225	6.28826	10.4991	0.00314154	0.0368419	0.27225	0.833357	0.809229	NA	NA	5
gene-cmtr2	chrII	12090776	12095099	+	2517	-0.56004	2.71655	25.4736	2.62153e-05	0.00124285	0.56004	0.31942	0.805796	39	NA	NA
gene-cmya5	chrXIII	9638254	9648818	-	6713	-0.24365	2.43838	0.74291	0.396255	0.666027	0.24365	0.621438	0.753999	NA	NA	68
gene-cnbpa	chrXII	2492653	2496458	-	1558	0.0359882	8.25028	0.284484	0.598103	0.810684	0.0359882	0.818427	0.917416	NA	NA	300
gene-cnep1r1	chrII	18424118	18426735	-	798	-0.0416418	3.52172	0.135722	0.715419	0.875044	0.0416418	0.782391	0.765259	NA	NA	NA
gene-cnfn	chrXX	8610572	8612171	-	728	-0.898475	1.90298	11.6343	0.00203601	0.0273566	0.898475	0.7487	0.935298	NA	NA	53
gene-cnih1	chrXV	11940296	11945616	+	1637	-0.0279764	5.44061	0.151577	0.70006	0.867955	0.0279764	0.694457	0.637885	NA	NA	NA
gene-cnih4	chrXX	18746548	18752463	+	3335	-0.115123	4.45006	1.85652	0.184188	0.448785	0.115123	0.541191	0.783534	NA	NA	NA
gene-cnksr1	chrXV	7717716	7736397	-	3150	0.12414	5.55172	2.34315	0.137367	0.382638	0.12414	0.792005	0.645369	NA	NA	245
gene-cnn1b	chrXI	3723248	3731423	+	2784	-0.0625428	3.22748	0.0941781	0.761265	0.896985	0.0625428	0.688036	0.852932	88	NA	118
gene-cnn2	chrIII	8439756	8444633	+	1895	0.324921	8.25791	10.4663	0.00318192	0.0371616	0.324921	0.596582	0.768417	NA	NA	NA
gene-cnnm2b	chrIX	11418311	11449058	+	6269	-0.95559	2.28893	11.9435	0.00181389	0.0252884	0.95559	0.409099	0.793267	67	NA	48
gene-cnot1	chrXIX	1916911	1939089	-	8750	0.0242229	8.12578	0.045852	0.83204	0.933514	0.0242229	0.762063	0.823949	NA	NA	NA
gene-cnot10	chrXX	17196774	17206880	+	2427	-0.074171	5.07579	1.37071	0.251832	0.531182	0.074171	0.799066	0.840599	NA	NA	266
gene-cnot11	chrXVI	15774407	15778978	+	2319	-0.10265	5.00814	1.24988	0.273339	0.555263	0.10265	0.762902	0.773685	182	NA	301
gene-cnot2	chrXIX	6382058	6388180	+	2922	0.020443	4.53476	0.0931348	0.762549	0.897489	0.020443	0.776426	0.89469	NA	NA	70
gene-cnot3a	chrXX	7035560	7042708	+	4257	-0.051975	5.49112	1.05825	0.312664	0.591111	0.051975	0.218084	0.589827	107	NA	1
gene-cnot4a	chrXIX	18381095	18390308	-	4284	0.0379598	4.86413	0.108028	0.744914	0.88908	0.0379598	0.83332	0.877218	NA	NA	70
gene-cnot6l	chrXIII	19676787	19685158	+	2364	0.196751	4.90786	4.3989	0.0453759	0.204275	0.196751	1	0.962177	NA	NA	312
gene-cnot7	chrIV	15856928	15861647	+	2567	-0.348545	3.79939	5.98061	0.0212034	0.129755	0.348545	0.324233	0.418155	51	22	45
gene-cnot8	chrVII	28775823	28779957	+	1774	0.0331236	5.10401	0.221436	0.641695	0.83583	0.0331236	0.860657	0.748157	NA	NA	65
gene-cnot9	chrXVI	6245408	6250729	-	1854	0.00916304	4.96498	0.0197078	0.889389	0.956425	0.00916304	0.806083	0.895282	NA	NA	43
gene-cnppd1	chrI	22475945	22479635	-	2486	0.0286943	6.65883	0.2629	0.612268	0.817496	0.0286943	0.778649	0.863454	NA	NA	135
gene-cnpy1	chrIII	4246368	4258681	+	1170	0.0874669	3.92265	0.579415	0.453082	0.712125	0.0874669	0.793642	0.860811	NA	NA	NA
gene-cnpy2	chrXVII	11073241	11076227	+	1912	0.0604415	3.06326	0.163662	0.688966	0.861298	0.0604415	0.619846	1	NA	NA	4
gene-cnpy3	chrVII	1062610	1065284	+	1737	-0.0453148	4.31068	0.219868	0.642872	0.836644	0.0453148	0.820262	0.866732	NA	NA	65
gene-cnpy4	chrVII	4537741	4539342	+	1057	-0.150542	3.95422	1.87806	0.181744	0.444974	0.150542	0.802906	0.820922	NA	NA	42
gene-cnr1	chrXVIII	7466767	7470852	-	3373	-0.361251	1.88477	0.848208	0.365145	0.638737	0.361251	0.856075	0.845364	NA	NA	30
gene-cnr2	chrXX	2569166	2574309	-	2674	-0.0311685	0.267887	0.0116329	0.914901	0.966894	0.0311685	0.782585	0.834923	NA	NA	NA
gene-cnrip1b	chrVI	18003069	18006431	-	2008	0.473469	0.154201	2.69776	0.111986	0.340405	0.473469	0.785399	0.813697	NA	NA	299
gene-cnsta	chrII	14235409	14251280	+	5099	-0.0732292	5.7767	1.10729	0.301919	0.581371	0.0732292	0.777179	0.696131	NA	NA	NA
gene-cntfr	chrXIV	10369050	10535829	+	2863	-0.175511	3.91129	0.617015	0.438938	0.701183	0.175511	0.800131	0.836229	151	NA	44
gene-cntln	chrIX	14568974	14640324	+	5537	0.0112362	3.35933	0.00724123	0.932808	0.974673	0.0112362	0.796175	0.855409	NA	NA	48
gene-cntn1a	chrXIX	18533523	18581939	+	5552	-0.33343	4.37174	0.899048	0.351403	0.626332	0.33343	0.792995	0.843217	NA	NA	70
gene-cntn1b	chrIV	27829119	27838651	+	4265	-0.0620795	0.897383	0.0325458	0.858171	0.944695	0.0620795	0.605221	0.843972	58	NA	39
gene-cntn2	chrXVII	18081029	18102329	+	5686	0.0377516	2.2877	0.00608345	0.938401	0.977042	0.0377516	0.824007	0.830988	NA	NA	4
gene-cntn3a.1	chrXII	11944286	12002106	+	5076	-0.576339	2.13457	6.3688	0.0177476	0.115512	0.576339	0.462159	0.634804	147	NA	57
gene-cntn4	chrXVII	18824272	18924454	-	5560	-0.0814846	0.927765	0.102371	0.751444	0.891706	0.0814846	0.789645	0.828717	NA	NA	4
gene-cntnap2a	chrXXI	9410502	9688168	+	5217	-0.0968046	1.07414	0.110987	0.741574	0.887252	0.0968046	0.331427	0.498558	190	82	12
gene-cntnap2b	chrIII	5100478	5125828	+	6643	0.280788	0.925537	2.31484	0.13967	0.385947	0.280788	0.833815	0.835167	NA	NA	NA
gene-coasy	chrV	10693328	10698572	-	2677	-0.056653	4.02622	0.474783	0.496623	0.745113	0.056653	0.867864	0.946626	NA	NA	40
gene-cobl	chrXX	13224812	13254773	+	5949	0.692247	3.64169	13.9845	0.000868632	0.0151312	0.692247	0.187189	0.374655	113	NA	62
gene-cobll1a	chrI	27571442	27579158	+	4301	0.217705	2.01801	0.617441	0.438782	0.701157	0.217705	0.789216	0.906643	NA	NA	135
gene-cobll1b	chrXVI	10678101	10696106	+	4413	0.250171	7.36968	3.03869	0.0925814	0.306547	0.250171	0.674161	0.796578	NA	NA	43
gene-cog1	chrXI	955828	969561	+	4703	0.222561	6.04127	10.2808	0.00342106	0.0389855	0.222561	0.811517	0.862983	NA	NA	298
gene-cog2	chrVI	13469582	13476530	-	2782	0.094269	5.54106	1.89289	0.180085	0.442259	0.094269	0.865795	0.767507	NA	NA	NA
gene-cog3	chrXVI	8997950	9007484	+	3359	0.0921582	5.46263	2.46605	0.127875	0.367422	0.0921582	0.808124	0.842986	NA	NA	43
gene-cog4	chrII	12045963	12051790	-	2427	0.181434	5.98544	8.65343	0.00659131	0.0601107	0.181434	0.43509	0.855165	39	NA	NA
gene-cog5	chrIV	22976366	23016177	-	3247	0.239193	5.63781	28.1271	1.31373e-05	0.000725942	0.239193	0.263296	0.616227	57	NA	45
gene-cog6	chrI	14682159	14699811	-	2343	0.0634666	4.8408	1.42311	0.24318	0.520681	0.0634666	0.71712	0.860191	NA	NA	2
gene-cog7	chrV	13036343	13041885	-	2960	0.0105215	5.59036	0.0220797	0.88297	0.954107	0.0105215	0.70211	0.847913	NA	NA	40
gene-cog8	chrII	23416958	23420516	+	2865	0.112113	4.99005	1.98125	0.170569	0.428877	0.112113	0.763757	0.892029	NA	NA	NA
gene-coil	chrXI	2282279	2287870	+	2156	-0.0903185	3.94458	0.654818	0.425408	0.690786	0.0903185	0.743544	0.875442	NA	NA	118
gene-col10a1a	chrXV	9018834	9023550	-	2737	-0.718116	6.95316	5.10621	0.0320723	0.166628	0.718116	0.590893	0.774637	NA	NA	245
gene-col10a1b	chrXVIII	3318077	3324166	-	2682	-0.382602	7.77566	1.35382	0.254737	0.53464	0.382602	0.740905	0.817573	NA	NA	36
gene-col11a1a	chrXXI	6406581	6472444	-	7171	-0.693633	5.71398	8.4843	0.00708577	0.0632677	0.693633	0.412495	0.539647	186	NA	125
gene-col12a1a	chrXV	3781237	3829046	-	11201	-0.694837	6.23264	13.7441	0.00094521	0.0160395	0.694837	0.804276	0.846473	NA	NA	NA
gene-col12a1b	chrXVIII	12377385	12437706	+	11912	-0.764538	4.72183	8.77725	0.00626215	0.0581217	0.764538	0.763995	0.827386	NA	NA	5
gene-col13a1	chrVI	2379130	2482009	+	8390	-0.621731	3.42239	3.5746	0.069352	0.260078	0.621731	0.778888	0.788832	NA	NA	NA
gene-col14a1a	chrXX	11500043	11584338	+	8435	0.0228817	2.79107	0.00792736	0.929705	0.97368	0.0228817	0.165445	0.318175	109	NA	22
gene-col16a1	chrX	12667041	12713372	+	6139	-0.27619	7.05386	1.97192	0.171545	0.429998	0.27619	0.820408	0.84476	NA	NA	3
gene-col17a1b	chrVI	12540038	12561661	+	6829	-0.272274	6.74651	2.79531	0.105991	0.33055	0.272274	0.764854	0.837325	NA	NA	NA
gene-col18a1a	chrXVI	4951907	5011660	-	5751	-0.616946	4.70418	8.88539	0.00598928	0.0567184	0.616946	0.793254	0.834771	NA	NA	43
gene-col1a1a	chrXI	2639625	2659624	-	5952	-1.2496	8.27239	11.9664	0.00180445	0.0251989	1.2496	0.751447	0.676422	NA	NA	118
gene-col1a1b	chrV	7376742	7393781	+	5627	-1.208	9.08105	12.1823	0.00166597	0.0237334	1.208	0.804429	0.906124	NA	NA	40
gene-col1a2	chrX	11317755	11334244	+	5103	-1.11678	9.00906	10.4568	0.00320243	0.0372457	1.11678	0.412565	0.312532	NA	8	3
gene-col21a1	chrVI	9295732	9314448	+	4121	-0.0788729	5.19668	0.330853	0.569879	0.793548	0.0788729	0.151059	0.197985	85	36	NA
gene-col22a1	chrX	15495125	15532249	-	7441	-0.457543	4.7265	2.54618	0.122122	0.357289	0.457543	0.796112	0.856564	NA	NA	3
gene-col23a1a	chrIV	11360852	11456305	+	4840	-0.521383	5.06956	5.25711	0.0298006	0.158937	0.521383	0.177505	0.507027	51	NA	24
gene-col27a1a	chrXIV	3380899	3433027	-	7905	-0.445711	5.58656	6.75961	0.0148827	0.10298	0.445711	0.810384	0.821275	NA	NA	44
gene-col27a1b	chrXIII	17687324	17740210	+	6764	-0.452013	3.4055	2.75014	0.108719	0.33561	0.452013	0.774762	0.82179	NA	NA	119
gene-col28a1b	chrXX	4607143	4621155	-	3402	1.63824	1.81649	41.0206	7.04341e-07	7.83603e-05	1.63824	0.818245	0.832852	NA	NA	128
gene-col28a2a	chrXVI	10437634	10450179	-	4739	-0.623566	2.9685	5.13027	0.031673	0.165123	0.623566	0.844314	0.872042	NA	NA	43
gene-col2a1b	chrXVII	6118314	6150622	-	5439	-0.498615	5.92024	3.72296	0.0641832	0.249149	0.498615	0.69978	0.722164	NA	NA	4
gene-col4a1	chrXVI	7856461	7889122	+	6547	-0.480694	6.27643	7.10153	0.0127888	0.0936819	0.480694	0.51989	0.808858	175	NA	43
gene-col4a2	chrXVI	7810576	7856336	-	5928	-0.334754	5.58363	3.43293	0.0747728	0.271854	0.334754	0.521608	0.684191	175	NA	43
gene-col4a3	chrI	394551	418395	-	5547	-0.11643	7.56215	0.260742	0.613724	0.818817	0.11643	0.778264	0.893129	NA	NA	NA
gene-col4a4	chrI	424492	458573	+	5579	-0.22216	7.33952	0.808192	0.37655	0.648623	0.22216	0.775276	0.877688	NA	NA	NA
gene-col4a5	chrVII	1500816	1526250	-	5160	-0.259488	8.11651	1.00669	0.324559	0.602652	0.259488	0.790299	0.85593	NA	NA	65
gene-col4a6	chrVII	1528222	1586395	+	7191	-0.323234	7.87911	2.38738	0.133859	0.377368	0.323234	0.80212	0.849608	NA	NA	65
gene-col5a1	chrXIV	2410263	2462221	+	8356	-0.924355	6.119	15.8709	0.000457453	0.00953055	0.924355	0.787765	0.833468	NA	NA	141
gene-col5a2a	chrXVI	5792276	5839767	-	5924	-0.669225	7.27941	9.03507	0.00563271	0.054492	0.669225	0.67169	0.87329	NA	NA	43
gene-col5a3a	chrXI	8345631	8386346	-	7794	-0.492104	4.17176	4.1731	0.0508572	0.219021	0.492104	0.301165	0.402403	91	40	118
gene-col6a1	chrIII	104102	123976	-	4423	-0.605727	7.67366	7.26246	0.0119167	0.0894584	0.605727	0.759148	0.727973	NA	NA	NA
gene-col6a2	chrIII	83183	95391	-	4916	-0.955678	7.25728	16.3756	0.000386051	0.00853301	0.955678	0.749912	0.659377	NA	NA	NA
gene-col7a1	chrXVII	9647991	9700079	+	11378	0.301586	6.79531	3.03341	0.0928505	0.30697	0.301586	0.47035	0.667591	NA	NA	4
gene-col7a1l	chrIV	29907524	29940642	+	7466	-0.468668	4.22892	3.28703	0.0808644	0.284424	0.468668	0.779173	0.827369	NA	NA	306
gene-col8a2	chrX	12190558	12224289	+	5808	-0.422284	6.08991	2.98971	0.0951548	0.311545	0.422284	0.797951	0.814458	NA	NA	3
gene-col9a2	chrX	12713717	12727889	-	3420	-0.45851	4.61881	2.08838	0.159853	0.414678	0.45851	0.859255	0.860977	NA	NA	3
gene-colec12	chrIII	12741124	12761786	-	3979	-0.695085	4.68059	15.1044	0.000590285	0.0114012	0.695085	0.789525	0.840312	NA	NA	NA
gene-colgalt1a	chrXI	8648730	8655534	-	3285	-0.193736	3.85089	2.87499	0.101369	0.323388	0.193736	0.302645	0.404589	91	NA	118
gene-colgalt2	chrVIII	16860857	16874663	-	2510	-0.0652505	5.75744	0.205627	0.653809	0.841985	0.0652505	0.796741	0.840255	NA	NA	NA
gene-colq	chrXX	9913224	9920733	-	3232	-1.59553	1.7533	14.3253	0.000771302	0.0138701	1.59553	0.370147	0.537721	109	NA	53
gene-commd2	chrVIII	918265	925138	+	1006	-0.0862835	4.91006	0.858898	0.362187	0.636631	0.0862835	0.835199	0.81709	NA	NA	NA
gene-commd3	chrXXI	9753085	9756929	-	999	-0.00666856	4.77093	0.00247303	0.960701	0.985686	0.00666856	0.42269	0.552308	190	82	123
gene-commd4	chrXIX	18092967	18095820	+	1075	0.0521298	4.45982	0.311471	0.581337	0.80052	0.0521298	0.82542	0.867831	NA	NA	70
gene-commd5	chrIV	16500615	16505759	+	1363	-0.0439708	4.1044	0.140594	0.710595	0.872584	0.0439708	0.661779	0.84455	NA	NA	45
gene-commd6	chrXVI	2561043	2565111	+	1775	0.0159149	5.20559	0.0234414	0.879443	0.953245	0.0159149	0.787275	0.805323	NA	NA	43
gene-commd7	chrXII	8080708	8085199	-	800	-0.0832104	4.06693	0.419424	0.522646	0.763674	0.0832104	0.286418	0.264326	144	NA	27
gene-commd8	chrXV	15629424	15634915	+	810	0.0807124	4.09848	0.258366	0.615337	0.819925	0.0807124	0.776285	0.920316	NA	NA	NA
gene-commd9	chrXIX	15313710	15315718	+	830	-0.0740549	4.09038	0.597387	0.446232	0.707691	0.0740549	0.867417	0.880026	NA	NA	70
gene-cop1	chrIII	3865318	3876672	+	3737	-0.0125708	5.23391	0.0541442	0.817742	0.924809	0.0125708	0.862818	0.834192	NA	NA	NA
gene-copa	chrIII	16143125	16153337	-	4153	0.00719647	8.03912	0.00833597	0.927921	0.972716	0.00719647	0.847087	0.92167	NA	NA	106
gene-copb1	chrII	10150189	10159257	+	3275	0.0458115	7.35277	0.122335	0.729206	0.882649	0.0458115	0.706246	0.799608	NA	NA	NA
gene-copb2	chrIII	8046444	8053707	-	3325	0.116041	6.82081	0.926265	0.344302	0.619997	0.116041	0.819736	0.795818	NA	NA	NA
gene-cope	chrVIII	14573676	14579735	-	1217	0.00234294	6.24829	0.000827588	0.97726	0.991846	0.00234294	0.576335	0.800464	NA	NA	77
gene-copg2	chrIV	29962240	29969387	+	2949	0.098747	7.5745	1.12762	0.297609	0.577837	0.098747	0.828526	0.88013	NA	NA	306
gene-cops2	chrII	18845978	18851070	-	1977	0.0792821	6.14722	1.94975	0.17389	0.4337	0.0792821	0.780954	0.915031	NA	NA	NA
gene-cops3	chrV	3987972	3996878	+	2178	0.128725	5.44176	3.4842	0.0727574	0.267122	0.128725	0.248899	0.586266	14	NA	40
gene-cops4	chrXIV	1061011	1065266	+	1649	0.0817662	5.65928	2.55071	0.121782	0.356899	0.0817662	0.785992	0.811936	NA	NA	141
gene-cops5	chrXXI	11358334	11362702	+	1339	-0.0769394	5.15211	0.462449	0.502221	0.74996	0.0769394	0.0621186	0.198301	190	82	94
gene-cops6	chrIV	991514	994852	+	1243	0.0649103	5.19706	0.983313	0.33011	0.607045	0.0649103	0.689282	0.838519	NA	NA	NA
gene-cops7a	chrXX	7978638	7987279	+	1455	0.214511	5.85422	18.5506	0.000192597	0.00514271	0.214511	0.261634	0.525565	107	NA	53
gene-cops8	chrXVI	2041219	2048737	+	1117	-0.0258708	5.1925	0.169579	0.683709	0.858133	0.0258708	0.784567	0.804479	NA	NA	NA
gene-cops9	chrXXI	15330239	15333107	+	441	-0.0634228	4.69338	0.201024	0.657442	0.843239	0.0634228	0.79727	0.892512	NA	NA	94
gene-copz1	chrXII	9199479	9204496	-	1201	-0.249459	6.1866	13.7674	0.000937471	0.0159964	0.249459	0.208593	0.528118	144	NA	57
gene-copz2	chrXI	1609067	1624111	-	1614	0.199731	5.14276	3.52698	0.0711229	0.263648	0.199731	0.669095	0.731934	NA	NA	118
gene-coq10b	chrXVI	16773119	16778646	-	2323	0.187636	4.53463	1.2426	0.27471	0.556638	0.187636	0.834974	0.801362	NA	NA	6
gene-coq2	chrXIII	17256666	17262732	-	3681	0.184752	4.00055	2.0485	0.16373	0.419907	0.184752	0.60663	0.790436	206	NA	119
gene-coq3	chrXX	16235225	16242474	+	2201	0.123769	3.60458	1.36985	0.251976	0.531199	0.123769	0.784326	0.830785	NA	NA	71
gene-coq4	chrXIV	5879483	5884609	+	2502	-0.0460559	3.90339	0.0787886	0.781067	0.907572	0.0460559	0.745606	0.89161	NA	NA	44
gene-coq5	chrXIII	18479917	18482847	-	1365	0.106256	4.18368	0.990974	0.328266	0.604848	0.106256	0.860708	0.883318	NA	NA	119
gene-coq6	chrXV	5207263	5214393	-	1702	0.179244	4.85037	4.41753	0.044954	0.203469	0.179244	0.836414	0.867557	NA	NA	NA
gene-coq7	chrIX	6520846	6523755	-	1111	0.165874	4.49778	3.31601	0.0796108	0.282438	0.165874	0.8139	0.88511	NA	NA	48
gene-coq8aa	chrXVIII	15174420	15183583	+	2695	0.0871765	6.66198	0.291757	0.593486	0.808475	0.0871765	0.829303	0.858436	NA	NA	5
gene-coq8ab	chrXV	11835741	11845205	-	3420	0.334683	3.52762	9.43365	0.00479091	0.0487207	0.334683	0.735209	0.839044	NA	NA	NA
gene-coq8b	chrI	2510359	2517510	+	2661	0.106904	4.58452	1.98363	0.170321	0.42864	0.106904	0.726447	0.8118	NA	NA	236
gene-coq9	chrXIX	844143	847744	-	1333	0.200872	6.08253	4.15462	0.0513376	0.219785	0.200872	0.819171	0.887403	NA	NA	NA
gene-coro1a	chrXI	14042388	14047678	-	1697	0.0514951	7.13905	0.183703	0.671581	0.851749	0.0514951	0.678989	0.734876	NA	NA	174
gene-coro1b	chrVII	5083782	5088833	-	2150	0.274075	5.25997	3.53727	0.070736	0.262729	0.274075	0.724371	0.796072	NA	NA	42
gene-coro1cb	chrXIV	6960009	6971398	+	4495	0.246293	2.70145	1.31789	0.260953	0.542314	0.246293	0.839243	0.90096	NA	NA	44
gene-coro2aa	chrIX	14721900	14748181	-	3962	0.274602	5.96866	2.9952	0.0948272	0.310899	0.274602	0.765145	0.882986	NA	NA	48
gene-coro2ba	chrII	19436542	19465224	-	3524	-0.284796	1.65007	1.24538	0.274184	0.5562	0.284796	0.805071	0.871701	NA	NA	NA
gene-coro6	chrVII	22015974	22026522	+	2368	-0.352641	3.10313	0.923817	0.34493	0.620167	0.352641	0.367368	0.705215	131	NA	42
gene-cotl1	chrXIX	561569	569093	-	2736	0.102663	9.02742	0.738866	0.397527	0.667397	0.102663	0.82681	0.756525	NA	NA	NA
gene-cpa5	chrXIX	14007047	14012030	-	1740	-0.957936	3.52684	13.5804	0.00100149	0.0168138	0.957936	0.80142	0.9048	NA	NA	70
gene-cpa6	chrXXI	11297245	11311042	+	3454	0.184069	3.40239	0.788612	0.382295	0.653528	0.184069	0.143907	0.174739	190	82	94
gene-cpamd8	chrVIII	16007008	16039313	-	7135	0.0858239	7.72219	0.264087	0.61147	0.817148	0.0858239	0.802871	0.855011	NA	NA	77
gene-cpda	chrI	8076781	8092618	+	5983	0.252126	7.43916	7.64567	0.0100905	0.0799334	0.252126	0.367755	0.714069	3	NA	2
gene-cpe	chrIX	16239186	16251419	+	2567	-0.198275	5.26789	1.36594	0.252638	0.532192	0.198275	0.774842	0.863635	NA	NA	48
gene-cpeb1b	chrII	22698993	22706227	+	2039	-1.52327	0.838079	9.50743	0.00465063	0.0478481	1.52327	0.784197	0.877708	NA	NA	NA
gene-cpeb2	chrVIII	19261241	19275763	-	6292	-0.408927	5.3285	8.76023	0.00630632	0.058337	0.408927	0.816212	0.869245	NA	NA	127
gene-cpeb3	chrVI	4268815	4297527	+	2257	0.0640453	3.46181	0.347199	0.560559	0.787491	0.0640453	0.803949	0.856948	NA	NA	NA
[truncated: 14,690 more rows]

## Sheet: Table S2b DSGsBackground
Table S2b - Genes found to have alternative splicing events in our data and tested for DS between ecotypes. DSGs are genes with an DSeventsNumber > 0
GeneID	Chr	Start	End	Strand	Length	PacificSnpFdrAvg	GlobalSnpFdrAvg	DSeventsNumber	AvgIsoformDiff	TotalIsoformDiff	PacificEcoPeakOverlapID	GlobalEcoPeakOverlapID	QTLOverlapID
gene-aadat	chrVII	2994798	2999790	-	1812	0,840673652339925	0,874445005837349	0	NA	0	NA	NA	42
gene-aars1	chrXIX	2377479	2386067	-	3623	0,693949713531104	0,80928732383828	0	NA	0	NA	NA	103
gene-abca12	chrXVI	12253499	12305688	+	14364	0,48112760493213	0,425513374760694	0	NA	0	179	NA	43
gene-abcb7	chrIV	11998897	12021317	+	3427	0,252371795876662	0,40678519055019	0	NA	0	51	16	24
gene-abcc3	chrV	3000058	3040818	+	6149	0,544520904398885	0,815431527184309	2	0,0485	0,097	NA	NA	40
gene-abhd10b	chrXXI	11592705	11595633	+	1337	0,0534441402594015	0,0631334849358696	0	NA	0	190	82	94
gene-abhd12	chrVI	18265081	18270549	-	1639	0,801470166690714	0,796697229092949	0	NA	0	NA	NA	299
gene-abhd18	chrIV	19959706	19971587	+	2019	0,199957153745802	0,374393655564882	1	0,051	0,051	56	24	45
gene-abi2b	chrI	28489355	28499719	+	3642	0,824091869599983	0,872601167135116	1	0,086	0,086	NA	NA	NA
gene-abtb1	chrXII	1478338	1483378	-	3108	0,849304023745621	0,836165368124612	0	NA	0	NA	NA	300
gene-acad9	chrXVII	17279802	17287076	-	2070	0,795759075621304	0,764349119053848	0	NA	0	NA	NA	4
gene-acadm	chrIII	10642510	10648874	+	2125	0,723539384328011	0,826585657090229	0	NA	0	NA	NA	NA
gene-acap1	chrVII	4691126	4704272	+	2956	0,808453361164804	0,869288573859675	0	NA	0	NA	NA	42
gene-acbd6	chrVIII	14775536	14800837	+	2163	0,812014184990205	0,875400881675864	0	NA	0	NA	NA	77
gene-acer1	chrVIII	9788797	9792835	-	1884	0,0762124229622363	0,344862979654454	0	NA	0	196	NA	77
gene-aclyb	chrV	11127505	11140426	+	4576	0,773908507456744	0,870102560566165	0	NA	0	19	NA	40
gene-acot7	chrXII	12935100	12971784	-	2068	0,676978732002014	0,845288490506026	0	NA	0	NA	NA	57
gene-acot9.1	chrXXI	16942276	16948797	+	1849	0,781163737058244	0,833552272734008	0	NA	0	NA	NA	NA
gene-acox1	chrIX	6005769	6018532	-	4370	0,709864702163104	0,881071435830497	0	NA	0	NA	NA	48
gene-acss2	chrXII	8136861	8152047	+	4370	0,236506876299345	0,430225115765769	0	NA	0	144	NA	27
gene-actn1	chrXV	12293679	12333174	+	3570	0,815763463137039	0,85588652270975	0	NA	0	NA	NA	NA
gene-actr2a	chrIX	18960926	18966005	-	1406	0,792463180658408	0,831826480832719	0	NA	0	NA	NA	NA
gene-acvrl1	chrXII	9723219	9733445	-	3614	0,357115360519055	0,706377578714785	0	NA	0	144	NA	57
gene-adap2	chrXI	12353220	12356687	-	1699	0,769950756750882	0,676669163042955	0	NA	0	NA	NA	118
gene-adck1	chrXV	16909475	16950213	+	2113	0,782495344061141	0,83247424645902	0	NA	0	NA	NA	NA
gene-add1	chrXIV	4649840	4669032	+	4812	0,802604840379375	0,846988195296086	0	NA	0	NA	NA	44
gene-adhfe1	chrIII	17496998	17505591	-	2429	0,781444200331393	0,850075084360526	0	NA	0	NA	NA	NA
gene-adrm1	chrXII	7881541	7885837	-	1593	0,144131016971668	0,446776136356123	0	NA	0	144	NA	27
gene-adssl	chrVII	18156227	18163794	-	1881	0,198222588465195	0,536555321134716	0	NA	0	129	NA	42
gene-afg3l2	chrIII	17576543	17583096	+	3183	0,693840198330133	0,888717871567881	0	NA	0	NA	NA	NA
gene-afmid	chrIX	6875511	6880729	-	1848	0,781847959150037	0,815003388167071	0	NA	0	NA	NA	48
gene-aga	chrIV	2196909	2204585	+	1226	0,785760442483146	0,883752104765203	0	NA	0	NA	NA	264
gene-agfg1a	chrI	6012814	6027284	+	2823	0,748779195746828	0,89190493442112	0	NA	0	NA	NA	2
gene-agps	chrXVI	9654061	9678430	-	3445	0,79584405602769	0,874367699730978	0	NA	0	NA	NA	43
gene-agr1	chrXVI	4455978	4460310	-	845	0,758587718536175	0,876024480241966	0	NA	0	NA	NA	43
gene-aifm1	chrVII	19631087	19643790	-	2821	0,212734177459433	0,291349027163429	0	NA	0	130	59	42
gene-akap9	chrX	8454665	8504464	+	12938	0,728256052358035	0,831476354806254	0	NA	0	NA	NA	3
gene-alcama	chrVII	13282767	13338873	-	2868	0,648133840419399	0,705033366172029	0	NA	0	NA	NA	42
gene-aldh3b1	chrXI	2210135	2217360	-	2505	0,765462287323961	0,856132506968153	0	NA	0	NA	NA	118
gene-ank3a	chrVI	13589980	13697220	+	18013	0,799688319840536	0,868951601700131	1	0,008	0,008	NA	NA	NA
gene-ankha	chrXXI	13963625	13971515	-	2817	0,831442415182805	0,804491718746136	0	NA	0	NA	NA	94
gene-ankrd10b	chrXVI	7777172	7791274	+	1577	0,446093316760142	0,751544242335703	0	NA	0	175	NA	43
gene-ankrd13a	chrXIII	9000371	9007649	-	4653	0,820912546459965	0,927820806010028	0	NA	0	NA	NA	68
gene-ankrd13c	chrVIII	12982957	13002081	-	3573	0,362379272936676	0,691644293923192	0	NA	0	198	NA	77
gene-ankrd22	chrV	15053785	15057741	+	1109	0,768062414711389	0,925972949241176	0	NA	0	NA	NA	113
gene-ankrd52b	chrXVII	11037821	11051255	-	5481	0,755216822933283	0,883850185135689	0	NA	0	NA	NA	4
gene-anp32b	chrIX	14713516	14719330	+	3298	0,807992568977329	0,913008029435303	0	NA	0	NA	NA	48
gene-anxa11a	chrVI	11593371	11601318	+	2553	0,625841523009969	0,709649343503555	0	NA	0	NA	NA	NA
gene-anxa1a	chrXIII	12992075	12996577	+	1587	0,432982103056981	0,813603799228563	1	0,033	0,033	NA	NA	68
gene-ap1b1	chrXIII	8611601	8629144	-	4289	0,813227840351804	0,847827319480496	0	NA	0	NA	NA	68
gene-ap1m3	chrVIII	8398481	8416606	+	2945	0,419801913222636	0,677979423261394	0	NA	0	195	NA	77
gene-ap1s3b	chrIII	2753904	2757376	-	1234	0,76927007853266	0,839982782340613	0	NA	0	NA	NA	NA
gene-ap3b1a	chrXIV	1376880	1407002	-	4537	0,775043048451093	0,843764040818049	0	NA	0	NA	NA	141
gene-ap4b1	chrXII	19724483	19732197	+	2910	0,776634325407172	0,839116350190402	0	NA	0	NA	NA	57
gene-aplp2	chrI	17271509	17317369	-	4490	0,637896374910224	0,875261010899522	0	NA	0	NA	NA	63
gene-aprt	chrVI	1300192	1304154	+	1025	0,79279346607332	0,902778770759171	0	NA	0	NA	NA	NA
gene-arfip2b	chrVII	22987017	23000093	-	4804	0,547446105500536	0,851162845252724	0	NA	0	132	NA	42
gene-arhgap17b	chrXI	11570376	11587662	+	4112	0,606670187211126	0,806389235349333	0	NA	0	NA	NA	118
gene-arhgap23a	chrXI	7344244	7396314	+	9324	0,42936168445355	0,822794854720339	0	NA	0	90	NA	118
gene-arhgap27l	chrXI	16854947	16875594	-	5412	0,694952238341495	0,82360066767404	0	NA	0	NA	NA	NA
gene-arhgap35a	chrI	9673118	9721313	-	6397	0,562693111734113	0,78963056434478	0	NA	0	3	NA	2
gene-arhgap9	chrXVII	5857516	5894995	-	4418	0,812958180458543	0,84075384135699	0	NA	0	NA	NA	4
gene-arhgef5	chrXX	7576215	7584027	-	3244	0,199300884503883	0,386012652635967	0	NA	0	107	NA	1
gene-arid5b	chrVI	14835985	14899892	+	5850	0,798178725717158	0,845676778743441	0	NA	0	NA	NA	176
gene-arl6ip1	chrXI	17362755	17367836	+	1519	0,791812406239401	0,901265251557486	0	NA	0	NA	NA	NA
gene-arnt	chrXX	6827473	6837286	+	4420	0,206615992869245	0,626463775896824	1	0,094	0,094	107	NA	1
gene-arpc2	chrI	25781670	25787039	-	1474	0,763758554466134	0,78312367708544	0	NA	0	NA	NA	135
gene-asph	chrIII	4198582	4212437	+	903	0,622212236204041	0,814235443094466	0	NA	0	NA	NA	NA
gene-atad1b	chrV	15075689	15082860	+	2631	0,883825967615551	0,871660671762569	0	NA	0	NA	NA	113
gene-atg13	chrI	25092238	25097935	+	2372	0,795300711919492	0,903107588067618	0	NA	0	NA	NA	135
gene-atg16l1	chrI	656609	668188	+	2543	0,738289625454935	0,871267247974203	0	NA	0	NA	NA	NA
gene-atg3	chrI	21048134	21055404	+	2054	0,745662928353281	0,873553494621174	0	NA	0	NA	NA	135
gene-atg9a	chrXV	8884987	8894715	-	4392	0,919962930416505	0,964774186888819	0	NA	0	NA	NA	245
gene-atp11a	chrI	24914393	24940298	+	7623	0,766167956326756	0,863286270471542	0	NA	0	NA	NA	135
gene-atp11c	chrIV	5809648	5847028	+	8577	0,762308085749109	0,745919150321216	0	NA	0	NA	NA	41
gene-atp2c1	chrXX	560072	576803	-	3927	0,500250634163319	0,7362647351322	0	NA	0	102	45	NA
gene-atp5f1d	chrVIII	17881227	17884833	+	796	0,83046960619024	0,838582760431353	0	NA	0	NA	NA	127
gene-atp5mc3a	chrXVI	9920181	9922363	+	1089	0,909025120150931	0,894482763715836	0	NA	0	NA	NA	43
gene-atp5pd	chrIX	8399800	8402798	-	675	0,036666617006121	0,610946968458367	0	NA	0	64	NA	48
gene-atp6v0a2b	chrXIII	8736286	8745629	-	4449	0,519235756108963	0,83391415607073	0	NA	0	NA	NA	68
gene-atp6v0e1	chrIV	13963260	13965287	-	715	0,0447452525988224	0,202163365155544	0	NA	0	51	18	41
gene-atp8b1	chrXIV	15721173	15739912	+	5178	0,788394058761095	0,827904590121117	0	NA	0	NA	NA	NA
gene-atp8b3	chrVIII	17264461	17279503	+	4686	0,841889770363504	0,897485656181967	0	NA	0	NA	NA	127
gene-auh	chrXIV	13642464	13657978	+	1387	0,777575843740676	0,856517932680717	0	NA	0	NA	NA	44
gene-aup1	chrIV	16292819	16300114	+	1830	0,463950165706313	0,811474857472643	0	NA	0	52	NA	45
gene-b4galnt1a	chrXII	9805179	9814939	-	3945	0,455244531573111	0,638941113090242	0	NA	0	144	NA	57
gene-babam2	chrXV	14510885	14579868	+	1946	0,704124086619493	0,831693334214971	0	NA	0	NA	NA	NA
gene-bahcc1b	chrV	14216531	14260998	+	10691	0,789219562699258	0,834745526891618	0	NA	0	NA	NA	113
gene-baiap2a	chrXI	9411824	9452312	+	4865	0,473264509771369	0,514963634461993	0	NA	0	91	41	118
gene-baz2ba	chrII	6771752	6831160	+	8894	0,791743275946506	0,825565695252531	0	NA	0	NA	NA	173
gene-bcam	chrXX	1493671	1502688	-	3040	0,805966473268499	0,847514983242842	0	NA	0	NA	NA	NA
gene-bcas1	chrXII	6226616	6237859	+	5165	0,700292662519935	0,824051848616102	0	NA	0	NA	NA	57
gene-bckdhb	chrXX	15868427	15905119	+	1712	0,340107919306372	0,441155502441559	1	0,751	0,751	NA	50	62
gene-bin2b	chrXVII	16610100	16618003	+	2215	0,761135018705529	0,831238027313762	0	NA	0	NA	NA	4
gene-bin3	chrXIII	11956921	11979920	+	2244	0,496483978415034	0,787280805227161	0	NA	0	204	NA	68
gene-birc6	chrVI	1689623	1763294	-	16196	0,812452108454872	0,85294054652059	0	NA	0	NA	NA	NA
gene-blmh	chrI	3265120	3279805	-	1713	0,793546573448824	0,842786747279692	0	NA	0	NA	NA	135
gene-blvra	chrIII	5072149	5078270	-	1540	0,891590847938952	0,866783370276271	0	NA	0	NA	NA	NA
gene-boka	chrVIII	4299310	4305959	-	2344	0,810863764262377	0,885784493812603	0	NA	0	NA	NA	91
gene-bsg	chrVIII	17822119	17831539	-	1936	0,796107960413742	0,815545544029035	0	NA	0	NA	NA	127
gene-bud23	chrI	10377884	10381498	+	1345	0,616283252118231	0,686386497969466	0	NA	0	3	NA	2
gene-c3h5orf22	chrIII	5137226	5143010	-	1604	0,803460299367415	0,907529783721563	0	NA	0	NA	NA	NA
gene-c4b	chrXX	10209928	10224466	+	5583	0,320345985622673	0,694344626886193	0	NA	0	109	NA	53
gene-ca15b	chrV	12734616	12737356	-	1716	0,731034299689376	0,542941135072525	0	NA	0	NA	7	40
gene-calb2a	chrXIX	2745065	2759659	-	1552	0,186655360330894	0,501705867368891	0	NA	0	156	69	103
gene-cald1a	chrIV	26931693	26977486	-	3923	0,486475345547006	0,660794783456402	2	0,0725	0,145	57	27	39
gene-calm2a	chrVI	5537870	5541520	+	1220	0,786523947238206	0,924459363783979	0	NA	0	NA	NA	NA
gene-camk2g2	chrVI	15428843	15468263	-	4476	0,805762473908063	0,877656521014617	0	NA	0	NA	NA	176
gene-camkk1a	chrVII	17039144	17077354	+	4604	0,397855005262203	0,685291844257633	0	NA	0	129	57	10
gene-capn1	chrVII	2778570	2791164	-	3517	0,735678135227607	0,87105873144524	0	NA	0	NA	NA	65
gene-capn5a	chrI	17714783	17738247	-	3674	0,774671113651748	0,856236373867111	0	NA	0	NA	NA	63
gene-capns1b	chrI	18465260	18472776	-	1278	0,469408842786177	0,781762700850628	1	0,078	0,078	NA	NA	18
gene-carm1	chrXI	2177188	2195232	-	5047	0,739683918679568	0,796455395907716	0	NA	0	NA	NA	118
gene-casd1	chrX	11335778	11346371	+	4958	0,611840210993248	0,768961409582831	0	NA	0	NA	NA	3
gene-caska	chrXVI	16100972	16163822	-	4064	0,810883194502412	0,844700222024236	0	NA	0	NA	NA	301
gene-casp8	chrIII	297759	304095	-	2082	0,74498096685232	0,72002938835781	0	NA	0	NA	NA	NA
gene-cast	chrXVII	14130661	14156524	+	4259	0,807152767850028	0,854463369507381	1	0,02	0,02	NA	NA	4
gene-casz1	chrXII	11660550	11733717	+	9117	0,60721076302987	0,777900160900124	0	NA	0	NA	NA	57
gene-cblb	chrVII	13077784	13139366	-	10142	0,63860550781982	0,753357504246801	0	NA	0	NA	NA	42
gene-cblc	chrXX	1381263	1390772	-	2753	0,730689476246343	0,796016824115846	0	NA	0	NA	NA	NA
gene-cbx3a	chrX	11846469	11848816	+	1196	0,705761601316104	0,892430288180645	0	NA	0	NA	NA	3
gene-ccdc93	chrXVI	292720	308827	-	2968	0,79048466919585	0,853252777926856	0	NA	0	NA	NA	NA
gene-ccnd2a	chrXIX	4943906	4995412	-	6258	0,645986410756465	0,817481749285571	0	NA	0	NA	NA	70
gene-ccni	chrXIV	15448619	15458255	-	2454	0,714034116363275	0,821616480185328	0	NA	0	NA	NA	44
gene-ccnt2a	chrXVI	4104386	4113631	+	7265	0,826002303360784	0,895987314693732	1	0,058	0,058	NA	NA	43
gene-cd247	chrI	29525833	29531116	-	1210	0,838204938977338	0,798597788061086	0	NA	0	NA	NA	NA
gene-cd276	chrII	16536448	16591857	-	2318	0,790903879553525	0,828183284233862	0	NA	0	NA	NA	NA
gene-cd302	chrXVI	10939077	10942976	+	2073	0,310164361523493	0,627799465690489	0	NA	0	177	NA	43
gene-cd40	chrXII	6162201	6166029	-	987	0,766358635133523	0,898517671572922	0	NA	0	NA	NA	57
gene-cd82b	chrXIX	13099747	13116536	+	2135	0,768100105706248	0,879692624419653	0	NA	0	NA	NA	70
gene-cd99	chrI	21432049	21445974	+	1936	0,841011976961141	0,867951040098009	0	NA	0	NA	NA	135
gene-cd9a	chrXIX	7552302	7558286	+	2321	0,737009138347107	0,812471899045758	0	NA	0	162	NA	70
gene-cd9b	chrIV	32752208	32758674	-	1492	0,801859005554981	0,857322479782185	0	NA	0	NA	NA	NA
gene-cdc123	chrIV	24471293	24476770	+	1580	0,23878202562389	0,380552768983848	0	NA	0	57	NA	45
gene-cdc14ab	chrVIII	18608755	18619122	+	3140	0,813370677685867	0,85346165949962	0	NA	0	NA	NA	127
gene-cdk17	chrIV	24558936	24588669	+	4447	0,323715754210895	0,744061683782182	0	NA	0	57	NA	45
gene-cdk6	chrX	11084639	11114664	+	4167	0,246994014156781	0,671288957344689	0	NA	0	24	NA	3
gene-cdk9	chrXIV	14189476	14193524	-	1787	0,822284456954085	0,82332902074764	0	NA	0	NA	NA	44
gene-cdkal1	chrXX	11999421	12163912	+	2935	0,612368997289479	0,793426540563551	0	NA	0	109	NA	22
gene-cdv3	chrXXI	14300066	14304063	-	2576	0,698278584883872	0,83004828130949	0	NA	0	NA	NA	94
gene-cers2a	chrX	6504492	6513697	-	1983	0,511790732462342	0,688503973434861	0	NA	0	NA	NA	3
gene-cfap20	chrX	8300342	8302681	+	780	0,744323987209286	0,854030536036087	0	NA	0	NA	NA	3
gene-cgnb	chrX	8836233	8852604	-	5494	0,621222811647094	0,82999853922893	0	NA	0	NA	NA	3
gene-chchd3a	chrIV	29746201	29795083	-	2755	0,774896397911854	0,824534541543237	0	NA	0	NA	NA	288
gene-chd2	chrXIX	6900133	6920563	+	7715	0,550293045752258	0,718250597367755	1	0,085	0,085	NA	NA	70
gene-chd9	chrII	17800283	17858983	+	13421	0,743198875372538	0,856904298061952	0	NA	0	NA	NA	NA
gene-chm	chrVII	30609716	30622020	-	1946	0,782601947533807	0,866171929962621	0	NA	0	NA	NA	100
gene-chmp1a	chrXIX	722184	727153	-	1284	0,843498597838765	0,812825255354766	0	NA	0	NA	NA	NA
gene-chmp5b	chrXXI	13774168	13776677	-	1070	0,8482696918707	0,878857395276439	0	NA	0	NA	NA	94
gene-chtopa	chrX	613387	618636	+	2434	0,840339221940367	0,883503622847983	0	NA	0	NA	NA	NA
gene-ciita	chrXI	15733102	15743774	-	5163	0,814175972961324	0,786326365948627	0	NA	0	NA	NA	NA
gene-cirbpa	chrIII	7202730	7207545	-	2961	0,889415775721251	0,834678287058131	2	0,0235	0,047	NA	NA	NA
gene-clcn3	chrVII	2942707	2961013	+	5149	0,778510445680954	0,870369008500963	1	0,13	0,13	NA	NA	42
gene-clcn5b	chrVII	1311562	1322856	+	3110	0,757856283247612	0,870363562908563	0	NA	0	NA	NA	65
gene-clic1	chrX	5292641	5299489	-	3319	0,808952293430108	0,860415709020336	0	NA	0	NA	NA	3
gene-clic3	chrXIV	8398805	8403442	+	2638	0,794077824284165	0,728200172886475	0	NA	0	NA	NA	44
gene-clip1a	chrXIII	8182842	8206476	-	10911	0,804186885303329	0,844396245127298	0	NA	0	NA	NA	68
gene-clockb	chrIX	484474	499447	+	4772	0,807823471746714	0,883866346976548	0	NA	0	NA	NA	NA
gene-cltca	chrVII	16772734	16802352	-	5881	0,114261046496251	0,210368767147108	1	0,066	0,066	129	57	10
gene-cmtm6	chrXX	55558	62351	-	2206	0,656211373759337	0,806691989749758	0	NA	0	NA	NA	NA
gene-cnbpa	chrXII	2492653	2496458	-	1558	0,81842736573744	0,917415792129092	0	NA	0	NA	NA	300
gene-cnih1	chrXV	11940296	11945616	+	1637	0,694457149478165	0,637884739577046	0	NA	0	NA	NA	NA
gene-cog1	chrXI	955828	969561	+	4703	0,811517489469164	0,862982897565963	0	NA	0	NA	NA	298
gene-cog3	chrXVI	8997950	9007484	+	3359	0,808123573489101	0,842986049217337	0	NA	0	NA	NA	43
gene-col1a1b	chrV	7376742	7393781	+	5627	0,804428664011704	0,906123730999272	0	NA	0	NA	NA	40
gene-col1a2	chrX	11317755	11334244	+	5103	0,412564552678083	0,3125322643864	0	NA	0	NA	8	3
gene-col4a4	chrI	424492	458573	+	5579	0,775276040754916	0,87768830902074	0	NA	0	NA	NA	NA
gene-colgalt2	chrVIII	16860857	16874663	-	2510	0,796741085630456	0,840255308911397	0	NA	0	NA	NA	NA
gene-commd2	chrVIII	918265	925138	+	1006	0,835198995897718	0,817090204354141	0	NA	0	NA	NA	NA
gene-commd7	chrXII	8080708	8085199	-	800	0,286417582689452	0,264326029957421	0	NA	0	144	NA	27
gene-cops2	chrII	18845978	18851070	-	1977	0,780954192526546	0,91503128786669	0	NA	0	NA	NA	NA
gene-cops4	chrXIV	1061011	1065266	+	1649	0,785991611662875	0,811935545773202	0	NA	0	NA	NA	141
gene-coq6	chrXV	5207263	5214393	-	1702	0,836413571369796	0,867556572224818	0	NA	0	NA	NA	NA
gene-cotl1	chrXIX	561569	569093	-	2736	0,826809979975729	0,756524966319329	0	NA	0	NA	NA	NA
gene-cpeb4b	chrVII	21023874	21049803	-	7228	0,372277227884745	0,632817252048383	0	NA	0	130	60	42
gene-cpsf6	chrIV	29151056	29164743	-	4409	0,827452292941259	0,913914642476364	0	NA	0	NA	NA	45
gene-cpt1a2b	chrXI	3914146	3938987	+	3380	0,270738427061006	0,461592785388547	1	0,865	0,865	88	NA	118
gene-cratb	chrX	5262998	5271844	+	2782	0,796717403925035	0,823849288428934	0	NA	0	NA	NA	3
gene-crebbpa	chrIX	7857070	7893132	+	9148	0,720528468020029	0,875214012253763	0	NA	0	NA	NA	48
gene-creg1	chrI	29531443	29535453	-	2061	0,801124709566401	0,85231909204837	0	NA	0	NA	NA	NA
gene-cryl1	chrXVI	18250326	18261603	+	1233	0,830024781317848	0,849272521651246	0	NA	0	NA	NA	NA
gene-cryz	chrIII	6264940	6269257	-	1303	0,755944143543757	0,886409937490627	0	NA	0	NA	NA	NA
gene-csde1	chrXII	16847761	16862458	+	5316	0,809820348885431	0,853971033101978	0	NA	0	NA	NA	57
gene-csf1rb	chrVII	30679856	30694250	+	2989	0,615398140791723	0,709418502427589	0	NA	0	NA	NA	100
gene-csnk1a1	chrIV	19894545	19914137	+	2968	0,0907181216490364	0,253046353839079	2	0,0445	0,089	56	24	45
gene-csnk1db	chrV	476471	485254	+	2409	0,812578794075805	0,854547358499853	2	0,0285	0,057	NA	NA	NA
gene-csnk1g1	chrII	19983830	20008784	+	5583	0,798993054163369	0,848300377401126	0	NA	0	NA	NA	NA
gene-csnk1g2b	chrVIII	9903592	9932724	+	5421	0,615684794625913	0,332645445916536	0	NA	0	196	NA	77
gene-csrp2	chrIV	21070032	21077712	+	842	0,145849599196543	0,424219568235587	0	NA	0	56	25	45
gene-ctage5	chrXV	13391126	13406381	+	5954	0,719819470462713	0,86528856598074	0	NA	0	NA	NA	NA
gene-ctc1	chrVII	118183	128349	+	3947	0,851880261143243	0,894392748018664	0	NA	0	NA	NA	NA
gene-ctdsp2	chrXII	5511865	5520183	+	2957	0,721705832160436	0,859601108319309	0	NA	0	NA	NA	57
gene-ctnna1	chrIV	13511773	13576678	+	4495	0,129832584741762	0,340106265061952	0	NA	0	51	17	41
gene-ctnnd1	chrIX	9950682	9972986	+	5343	0,212984695752693	0,676300215224011	0	NA	0	66	NA	48
gene-ctps1b	chrXX	1572960	1580109	-	3106	0,78208197492204	0,885116404814434	0	NA	0	NA	NA	NA
gene-ctsa	chrXVII	1100895	1105450	+	1810	0,832262217915531	0,901832088341838	0	NA	0	NA	NA	293
gene-ctsh	chrII	15751823	15757033	-	1672	0,539528436555698	0,79674701321666	0	NA	0	NA	NA	NA
gene-ctsk	chrXX	3261583	3271749	-	1741	0,784048393270139	0,898941548310424	0	NA	0	NA	NA	NA
gene-cux1b	chrI	10294034	10352418	+	2850	0,442013768058691	0,671313283237503	0	NA	0	3	NA	2
gene-cyth1a	chrXI	9843964	9874006	-	4063	0,126856385620474	0,398052155803429	0	NA	0	92	42	118
gene-dapk2b	chrXIX	12467479	12480762	+	1953	0,706223538823306	0,863908512075557	0	NA	0	NA	NA	70
gene-dars1	chrXVI	14078358	14099499	-	2086	0,815935208657732	0,872862655993372	0	NA	0	NA	NA	43
gene-dbnlb	chrXIII	12325431	12333195	-	2545	0,106432516130047	0,597633443739229	0	NA	0	204	NA	68
gene-dcun1d1	chrIII	9204601	9208083	-	1535	0,711304448876017	0,586946976315395	0	NA	0	NA	NA	NA
gene-ddx3xa	chrXVI	16082266	16093242	+	3772	0,83755434571139	0,797125561365972	0	NA	0	NA	NA	301
gene-ddx5	chrXI	4486046	4492071	+	2316	0,857577695965992	0,864272126133974	0	NA	0	NA	NA	118
gene-decr1	chrXX	748324	757645	-	1227	0,776659863787682	0,934900413472074	0	NA	0	NA	NA	NA
gene-dennd2b	chrII	10396481	10430626	-	7216	0,469757788572072	0,699735440420839	0	NA	0	38	NA	NA
gene-derl2	chrXIV	14523416	14528204	-	2209	0,816553302211202	0,801764041734118	0	NA	0	NA	NA	44
gene-dgkza	chrI	20864553	20932071	-	7161	0,771260818798148	0,860857830154942	0	NA	0	NA	NA	135
gene-dido1	chrXVII	15844576	15863989	-	9376	0,703406350115588	0,824905450228985	0	NA	0	NA	NA	4
gene-dlg3	chrIV	5636847	5696465	-	6263	0,806402839117704	0,834621744877708	0	NA	0	NA	NA	41
gene-dnaja3a	chrXI	10621220	10625792	-	2328	0,298986263245215	0,813741167351553	1	0,118	0,118	94	NA	118
gene-dnajb14	chrIX	14309642	14316447	-	1963	0,765502356493016	0,898084265599126	0	NA	0	NA	NA	48
gene-dock11	chrVII	9758108	9804418	+	7394	0,201644335499573	0,321159541658853	0	NA	0	126	54	42
gene-dolpp1	chrXIV	3161683	3165860	+	2105	0,753790062320121	0,867884857627055	0	NA	0	NA	NA	44
gene-dspa	chrIII	635528	650403	-	8822	0,739437000382986	0,837154753589041	1	0,039	0,039	NA	NA	NA
gene-dtx3l1	chrXXI	1757650	1762528	+	1308	0,791127829903521	0,850555260036152	0	NA	0	NA	NA	NA
gene-dusp22b	chrIII	10443037	10447089	+	1254	0,718557513736018	0,884979632525086	1	0,09	0,09	NA	NA	NA
gene-dync1h1	chrXV	10026905	10053534	-	14239	0,88177514139762	0,877231876994792	0	NA	0	NA	NA	245
gene-ece2b	chrI	355684	371423	-	2292	0,789071035914026	0,880817113414325	0	NA	0	NA	NA	NA
gene-echs1	chrVI	9633169	9637865	-	2410	0,793184902382992	0,793314094645188	0	NA	0	NA	NA	NA
gene-eef1db	chrVIII	6117647	6125302	+	2837	0,756094939893848	0,84297078725209	0	NA	0	193	NA	81
gene-eef2k	chrV	8652048	8662785	+	3107	0,714370216974786	0,840898780175859	0	NA	0	18	NA	40
gene-egln2	chrI	9591197	9604558	-	6491	0,267690185588423	0,46038843390314	1	0,081	0,081	3	NA	2
gene-ehbp1l1a	chrVII	12374289	12407147	+	15981	0,0777862162740374	0,36899931958896	0	NA	0	128	NA	42
gene-ehbp1l1b	chrVII	21226220	21247190	-	6174	0,632192349758053	0,816855029894559	1	0,052	0,052	131	NA	42
gene-ehd1a	chrIV	8211523	8223265	+	2373	0,558470307505782	0,777734674405398	0	NA	0	48	NA	41
gene-eif3c	chrV	12584133	12592852	-	3652	0,853911007274019	0,872021490072514	0	NA	0	NA	NA	40
gene-eif3ea	chrXX	15627451	15648789	-	1460	0,782284699652052	0,859993848112799	0	NA	0	NA	NA	62
gene-eif3k	chrI	17430609	17434072	-	927	0,789612007661425	0,885416956514215	0	NA	0	NA	NA	63
gene-eif3m	chrII	13193922	13200009	-	1358	0,719678653865615	0,914196398334258	0	NA	0	NA	NA	NA
gene-eif4a2	chrIII	9210336	9215080	+	1928	0,542098902229585	0,730874667944331	0	NA	0	NA	NA	NA
gene-eif4ba	chrXVII	12699672	12711502	-	2755	0,896668488471368	0,973004408045507	0	NA	0	NA	NA	4
gene-eif4e1c	chrVI	10775282	10781252	+	1818	0,751445581515742	0,770911859188798	0	NA	0	NA	NA	NA
gene-eif4e2	chrIII	6896832	6900269	-	2757	0,794156986628751	0,81406021862786	0	NA	0	NA	NA	NA
gene-eif4g2a	chrII	10639814	10648120	-	3981	0,492119019012531	0,785388635240397	0	NA	0	38	NA	NA
gene-eif4h	chrI	328467	335226	-	1338	0,756227684058488	0,83845962791647	0	NA	0	NA	NA	NA
gene-eipr1	chrXV	15207785	15245542	+	1663	0,801914591480144	0,867067845320023	0	NA	0	NA	NA	NA
gene-elf1	chrIV	6686443	6719495	+	5422	0,64096231719415	0,667341834121734	0	NA	0	NA	NA	41
gene-elf3	chrXVII	18753794	18757637	-	2000	0,852618420904002	0,872090640752985	0	NA	0	NA	NA	4
gene-elmo1	chrX	10359232	10431407	-	4519	0,660179319938415	0,810283835701073	0	NA	0	NA	NA	3
gene-elovl1a	chrIII	1635308	1639908	-	3072	0,635285194022462	0,758682915074586	0	NA	0	NA	NA	NA
gene-emc10	chrXI	13809977	13814350	-	1396	0,776994329596473	0,804970478650214	0	NA	0	NA	NA	118
gene-emc2	chrXX	15656546	15674340	+	1440	0,782803498607278	0,837027826228527	0	NA	0	NA	NA	62
gene-emg1	chrXX	7686358	7688025	-	1058	0,535213949986323	0,727489234942782	0	NA	0	107	NA	1
gene-emsy	chrVII	29474479	29485186	+	4399	0,837278350544059	0,823829926806207	0	NA	0	NA	NA	100
gene-eno1a	chrXII	11031291	11038559	+	2047	0,678555508888696	0,806359375641312	0	NA	0	NA	NA	57
gene-enosf1	chrXXI	13644048	13648429	-	1774	0,818584812948984	0,818597438663739	0	NA	0	NA	NA	94
gene-entpd1	chrV	9141217	9153164	-	2353	0,729232275920877	0,880140236788486	0	NA	0	NA	NA	40
gene-epb41l3b	chrIII	11244262	11280803	-	4837	0,812052900252879	0,90039075553286	0	NA	0	NA	NA	NA
gene-epdl1	chrVII	9890365	9892181	-	1024	0,0456078784957006	0,513447635372664	0	NA	0	126	54	42
gene-epn1a	chrXX	7420275	7429879	-	2487	0,396947053961684	0,706195607307458	1	0,396	0,396	107	NA	1
gene-erbb2	chrV	12307541	12321724	-	5992	0,806025371966497	0,83937441768117	0	NA	0	NA	NA	40
gene-erbin	chrXIV	2145124	2178349	+	8100	0,807502212329604	0,845268464461912	0	NA	0	NA	NA	141
gene-erlin2	chrXIII	16118396	16127167	-	2661	0,785361165561213	0,85405357007854	0	NA	0	NA	NA	119
gene-esyt3	chrXVI	5547606	5558067	-	3870	0,539681702271785	0,548428157348184	0	NA	0	171	NA	43
gene-etfdh	chrIV	2426394	2435992	+	2476	0,816220522409677	0,829004072436027	0	NA	0	NA	NA	264
gene-etnk1	chrIV	25308735	25320125	-	3491	0,198319379329748	0,391806258107985	0	NA	0	57	NA	45
gene-etv6	chrIV	24785989	24805401	+	2192	0,470371926042804	0,606011120957522	1	0,037	0,037	57	NA	45
gene-etv7	chrXII	8706240	8711827	-	2292	0,39113594372885	0,377162009919206	0	NA	0	144	NA	27
gene-ewsr1b	chrXIII	8652867	8660687	-	2193	0,880552429045214	0,887944041534137	0	NA	0	NA	NA	68
gene-exoc2	chrVIII	4672850	4699031	-	3064	0,72010984459123	0,798575331373965	0	NA	0	NA	NA	91
gene-exosc9	chrIX	9770416	9774139	-	1716	0,582797498528134	0,745200978611782	0	NA	0	65	NA	48
gene-fam118b	chrI	3802312	3809809	+	2512	0,828087632361984	0,869673914224753	1	0,057	0,057	NA	NA	63
gene-fam13a	chrIX	14816647	14853863	-	4665	0,828510886791107	0,89069647881066	0	NA	0	NA	NA	48
gene-fam13b	chrIV	1389075	1430413	-	6666	0,820991539592381	0,876536486606984	0	NA	0	NA	NA	264
gene-fam171a1	chrXX	8670250	8686037	-	4204	0,584755454909426	0,791999770400978	0	NA	0	108	NA	53
gene-fam49bb	chrXXI	14048032	14070125	-	1942	0,798870530778018	0,848731340167679	0	NA	0	NA	NA	94
gene-fam53b	chrV	9554376	9567350	+	4289	0,784077607163407	0,836197718947625	0	NA	0	NA	NA	40
gene-far1	chrXIX	1436835	1450371	-	2279	0,816328635106736	0,856144258934258	0	NA	0	NA	NA	NA
gene-farsa	chrXI	3501650	3507857	+	1728	0,834762604919817	0,884645932278994	0	NA	0	NA	NA	118
gene-farsb	chrI	1840779	1846857	+	1704	0,817327470395195	0,817292496382737	0	NA	0	NA	NA	236
gene-fat2	chrIV	4379255	4432222	+	14750	0,827792836567096	0,859523199728437	0	NA	0	NA	NA	41
gene-fbrsl1	chrXIII	15063463	15287781	+	5566	0,80014028000903	0,821993608508316	0	NA	0	NA	NA	68
gene-fbxo18	chrIV	24455691	24465622	-	3776	0,27398482282645	0,244169233666717	0	NA	0	57	NA	45
gene-fech	chrXIV	15669135	15688645	-	3113	0,83670132769128	0,865913136483997	0	NA	0	NA	NA	NA
gene-fer1l6	chrXVI	17758479	17776219	+	7241	0,481510363737659	0,756829160496389	2	0,0925	0,185	183	NA	301
gene-fgfr1a	chrXIII	14407132	14430770	-	4387	0,838851771723551	0,880676251985691	0	NA	0	NA	NA	68
gene-fgfr2	chrVI	3421857	3454879	-	5876	0,783002873873455	0,865453642271994	0	NA	0	NA	NA	NA
gene-fhl3b	chrX	4662793	4676802	-	3505	0,761043346031425	0,848269487703657	0	NA	0	NA	NA	3
gene-fkbp1aa	chrXII	5090782	5093383	+	1314	0,137226228740535	0,705646605660481	0	NA	0	141	NA	57
gene-fli1rs	chrXX	6003103	6015825	+	2496	0,61272816440175	0,714805441587445	0	NA	0	107	NA	1
gene-flna	chrXII	20029716	20060212	-	8956	0,795127459783409	0,860119940194469	0	NA	0	NA	NA	57
gene-flot1b	chrXX	8060222	8065760	-	2733	0,468297925032581	0,757023555158383	0	NA	0	107	NA	53
gene-flot2a	chrVII	17508786	17522143	+	3320	0,200388173279505	0,453165176877973	0	NA	0	129	58	42
gene-flt3	chrXXI	11673233	11680994	+	3661	0,479003571274329	0,792465256677568	0	NA	0	190	82	94
gene-fpgs	chrXIV	14194101	14205982	+	2641	0,800551875936152	0,861647601727078	0	NA	0	NA	NA	44
gene-frmd4ba	chrXVII	19662350	19693448	+	4626	0,804324012822527	0,85501448902914	0	NA	0	NA	NA	4
gene-fryl	chrVIII	19620047	19658711	-	10879	0,8109271006124	0,853773771342014	0	NA	0	NA	NA	NA
gene-fto	chrII	17638280	17742475	-	3275	0,796106131191976	0,849130459709904	0	NA	0	NA	NA	NA
gene-fubp1	chrIII	10856143	10865609	-	5104	0,765757593920437	0,812803239631982	0	NA	0	NA	NA	NA
gene-furina	chrII	12163939	12220110	+	6555	0,331186025886191	0,709212486430978	0	NA	0	39	NA	NA
gene-fxr1	chrVIII	7238163	7248622	+	4081	0,48510253675831	0,921562891484892	0	NA	0	194	NA	91
gene-g3bp2a	chrIX	14765910	14774723	-	4602	0,717853307456539	0,884981112071026	0	NA	0	NA	NA	48
gene-g6pd	chrXII	3558950	3566571	+	2717	0,816321598882533	0,819372739897497	0	NA	0	NA	NA	300
gene-galcb	chrXV	16293625	16306374	-	2370	0,821512298475782	0,857683336241587	0	NA	0	NA	NA	NA
gene-gale	chrXV	4405214	4408511	+	1457	0,702608966045597	0,900007213342499	0	NA	0	NA	NA	NA
gene-galns	chrII	8709784	8725846	-	1941	0,746470909980075	0,845497222017101	0	NA	0	NA	NA	NA
gene-galnt7	chrIX	4084260	4101120	+	4309	0,710799682411365	0,866099672470463	0	NA	0	NA	NA	48
gene-gapvd1	chrXIII	13413805	13437458	+	7965	0,682434521744718	0,732624719174448	0	NA	0	NA	NA	68
gene-gas7b	chrV	625160	661905	-	2108	0,76256920945366	0,852402424721678	0	NA	0	NA	NA	NA
gene-gata2b	chrXVII	9832567	9839883	+	2420	0,535538863473014	0,825892007941647	0	NA	0	NA	NA	4
gene-gda	chrXIII	11806008	11816334	+	3052	0,539385399078882	0,704821676198533	0	NA	0	204	NA	68
gene-gdpd2	chrIV	5696750	5704232	-	2086	0,774463755193539	0,866727644137155	0	NA	0	NA	NA	41
gene-get4	chrV	4825134	4831460	-	3065	0,680294047119675	0,872760725664917	0	NA	0	NA	NA	40
gene-gfral	chrVI	9340347	9347218	-	4165	0,419304980894341	0,547032029652864	0	NA	0	85	36	NA
gene-ggt5a	chrXIII	14651735	14656333	-	2324	0,804792625345005	0,517860783797062	0	NA	0	NA	NA	68
gene-gmds	chrVIII	4781261	4898061	-	1730	0,764769606054461	0,86292969723865	0	NA	0	NA	NA	91
gene-gnas	chrXII	13331319	13350804	+	3569	0,735550420768176	0,890526224073421	0	NA	0	NA	NA	57
gene-golga4	chrVI	7947823	7967865	-	7533	0,795480113522835	0,833993933332088	1	0,04	0,04	NA	NA	NA
gene-gosr2	chrXI	15281841	15284753	-	1268	0,778307157353374	0,698418546413655	0	NA	0	NA	NA	174
gene-gpc5a	chrII	8240052	8325974	+	2352	0,606689792770249	0,779415728391264	0	NA	0	NA	NA	173
gene-gphna	chrXV	15561476	15586883	+	5470	0,78134834274753	0,821669912296704	0	NA	0	NA	NA	NA
gene-gpia	chrXIX	15540414	15548817	-	1916	0,720007177529318	0,833683994461712	0	NA	0	NA	NA	70
gene-gpr155a	chrXVI	9971312	9979332	+	3922	0,789279237609549	0,852189414460837	0	NA	0	NA	NA	43
gene-grb14	chrXVI	10696210	10721672	+	4999	0,774142651514259	0,863379624367532	0	NA	0	NA	NA	43
gene-grb2b	chrXI	4394738	4416317	+	3945	0,745900979387986	0,814180786990621	0	NA	0	NA	NA	118
gene-grk4	chrIX	11116177	11150259	-	5316	0,683050260896169	0,837644922838423	0	NA	0	67	NA	48
gene-grk6	chrVII	28078419	28102443	-	3259	0,778682094144108	0,863307762653992	0	NA	0	137	NA	65
gene-gsta.1	chrVI	9474277	9476063	+	1049	0,491553228318224	0,695365205049637	2	0,236	0,472	85	36	NA
gene-gtdc1	chrXVI	18741255	18757239	+	1853	0,809234443193084	0,911419398563272	0	NA	0	NA	NA	NA
gene-gtf2f1	chrXI	12960609	12965014	+	2225	0,737374160808129	0,760338594273226	0	NA	0	NA	NA	118
gene-gxylt2	chrXVII	19350382	19360152	-	2409	0,794381795661999	0,861925393721948	0	NA	0	NA	NA	4
gene-hacd4	chrVII	11791842	11798608	+	1764	0,18259574098234	0,662600678242444	0	NA	0	128	NA	42
gene-hace1	chrXX	18887416	18909446	+	4167	0,880504023175047	0,878342801876412	0	NA	0	NA	NA	NA
gene-hacl1	chrXX	9921795	9926615	-	2028	0,346321462262504	0,507523896115264	0	NA	0	109	NA	53
gene-hars	chrIV	19793226	19802890	+	2435	0,190441534058338	0,591900994151269	0	NA	0	56	24	45
gene-hcls1	chrIV	31996334	32000591	+	1979	0,777647553252813	0,812704755852897	0	NA	0	NA	NA	NA
gene-hdac8	chrVII	1238381	1250781	-	2886	0,791934584757141	0,797859283888652	0	NA	0	NA	NA	65
gene-her9	chrXII	11321495	11323483	-	1641	0,54508824582408	0,655209680432901	0	NA	0	146	NA	57
gene-herc4	chrVI	2971765	2982332	-	4571	0,661467061699071	0,760832793728862	0	NA	0	NA	NA	NA
gene-hexa	chrXIX	18001592	18007027	+	2243	0,820745467018581	0,918438431616648	0	NA	0	NA	NA	70
gene-hexb	chrXIV	2275031	2280030	+	2100	0,819470430381908	0,832961217540016	0	NA	0	NA	NA	141
gene-hibch	chrXVI	6299235	6311218	+	2043	0,732764427129073	0,811057126356641	0	NA	0	172	NA	43
gene-hid1b	chrV	14712714	14720828	+	3081	0,831128541043468	0,893084222622793	0	NA	0	NA	NA	113
gene-hmga1a	chrXII	3911753	3917572	-	2548	0,873983348042831	0,896478354876374	0	NA	0	NA	NA	87
gene-hmgn6	chrIV	15660058	15663293	+	1287	0,35947747369488	0,721261410632756	0	NA	0	51	22	45
gene-hnrnpul1	chrI	17129896	17146266	-	3950	0,665452415960346	0,82387648306544	2	0,335	0,67	9	NA	2
gene-homer2	chrII	6277457	6300298	-	3019	0,72235817274356	0,759461832274497	0	NA	0	NA	NA	NA
gene-hsd17b10	chrXII	7435947	7441999	+	1604	0,521421566747009	0,779737826247153	0	NA	0	144	NA	27
gene-hsd17b12b	chrII	21180705	21190444	-	1228	0,815857170869534	0,854755332941879	0	NA	0	NA	NA	NA
gene-hsd17b4	chrXIII	4867097	4885634	-	2992	0,741176392584804	0,8827262614096	0	NA	0	NA	NA	NA
gene-hsdl2	chrXIV	427150	431628	+	1595	0,705433547267722	0,849236900962305	0	NA	0	NA	NA	141
gene-hsf1	chrX	17921822	17932115	+	2464	0,805800979706503	0,885668252938797	0	NA	0	NA	NA	NA
gene-htt	chrIX	11085049	11114842	-	12650	0,626392778828804	0,715371243975135	0	NA	0	67	NA	48
gene-ibtk	chrXX	15956552	15974741	-	5675	0,808937548544175	0,82243995526032	0	NA	0	NA	NA	62
gene-ifi44g	chrVIII	10419775	10423863	-	1507	0,563790012477073	0,703950607099878	0	NA	0	196	86	77
gene-ifngr2	chrXVI	97338	107204	+	2942	0,833086984405657	0,902030918524485	0	NA	0	NA	NA	NA
gene-igfbp7	chrIV	37834	43961	+	2014	0,847937332739914	0,921231377751874	0	NA	0	NA	NA	NA
gene-igsf8	chrXVII	5995086	6004389	-	4305	0,781864414349196	0,844914044015906	0	NA	0	NA	NA	4
gene-ikbkb	chrXIII	1551654	1566317	-	2796	0,827539577579224	0,861782722135907	0	NA	0	NA	NA	NA
gene-il10rb	chrXVI	77829	93666	+	2816	0,775765375450489	0,855036705002771	0	NA	0	NA	NA	NA
gene-il11ra	chrXIV	13416898	13470829	+	4477	0,536077051327355	0,773729248172391	0	NA	0	NA	NA	44
gene-il12rb2	chrVIII	20416092	20429665	+	3114	0,773558290363321	0,833929657297718	0	NA	0	NA	NA	NA
gene-il12rb2l	chrXI	12397699	12405967	+	2405	0,660166269335597	0,78206799732756	0	NA	0	NA	NA	118
gene-il13ra2	chrVII	25264234	25270895	-	3184	0,299339568568897	0,493157672698593	0	NA	0	134	NA	42
gene-il15ra	chrIV	24449656	24460229	+	1923	0,206496570844004	0,141500176479661	4	0,24075	0,963	57	NA	45
gene-il6st	chrXIV	13893485	13906998	-	3552	0,672160960870093	0,899639798184324	0	NA	0	NA	NA	44
gene-immp1l	chrII	13311919	13331604	+	7770	0,577431571662171	0,853925752903782	0	NA	0	NA	NA	NA
gene-inpp4b	chrIX	14926507	15016633	-	4552	0,729131450098887	0,800835192972559	0	NA	0	70	NA	48
gene-inpp5b	chrXX	1782867	1797222	-	4280	0,830639205041499	0,877567880571303	0	NA	0	NA	NA	NA
gene-inpp5l	chrXIII	12273849	12285811	-	2252	0,133404278198506	0,677247886086534	0	NA	0	204	NA	68
gene-insig2	chrXVI	317759	325638	+	3297	0,710437175405275	0,874401052368056	0	NA	0	NA	NA	NA
gene-ipo8	chrIV	23111348	23162063	-	3630	0,333240964171143	0,786724914849926	0	NA	0	57	NA	45
gene-iqgap1	chrII	22540923	22568443	-	6170	0,809614544502399	0,847889290474175	0	NA	0	NA	NA	NA
gene-irf5	chrIV	33742240	33748429	-	3012	0,665005796668807	0,833055296165809	1	0,085	0,085	NA	NA	NA
gene-isca2	chrXV	5135439	5136954	-	1010	0,954085387792247	0,774487123325379	0	NA	0	NA	NA	NA
gene-ist1	chrII	9027863	9033011	-	2892	0,4607118689358	0,484477153716233	2	0,047	0,094	NA	NA	NA
gene-itfg1	chrII	5823639	5918643	-	2963	0,813445877103799	0,856706775082984	0	NA	0	NA	NA	NA
gene-itgb1a	chrXXI	4921339	4943390	-	3960	0,611684785247995	0,770065367877763	0	NA	0	NA	NA	NA
gene-itk	chrIV	14500811	14508532	+	3561	0,0947845022147969	0,213431509744366	1	0,19	0,19	51	19	41
gene-itm2bb	chrXVI	15807092	15816483	-	1661	0,436332902626722	0,708455329062012	0	NA	0	182	NA	301
gene-itpk1b	chrXV	5780045	5803324	+	3410	0,720716661828252	0,878823692279449	0	NA	0	NA	NA	NA
gene-itprid2	chrXVI	3541770	3573532	+	6769	0,804998365984359	0,848984845863722	0	NA	0	NA	NA	43
gene-ivd	chrXV	6273104	6278978	-	2083	0,832012713890536	0,930301834269007	0	NA	0	NA	NA	NA
gene-ivns1abpa	chrVIII	9522092	9533351	-	2822	0,167329972869765	0,503965629729637	0	NA	0	196	85	77
gene-jarid2b	chrX	7007181	7090208	-	4934	0,780508069045046	0,840641507986005	0	NA	0	NA	NA	3
gene-kank1a	chrXIII	18826447	18850109	+	5522	0,804020761926769	0,828759210345953	0	NA	0	NA	NA	119
gene-kansl1b	chrV	5837312	5862307	+	5491	0,617112486130571	0,802286480928004	0	NA	0	16	NA	40
gene-kansl3	chrXIII	12048521	12058186	-	4150	0,354823914906336	0,770200177568854	0	NA	0	204	NA	68
gene-kars1	chrII	10955766	10962627	+	2326	0,708851565932202	0,875894810716708	1	0,069	0,069	NA	NA	NA
gene-kdm4c	chrIX	430690	452993	-	5820	0,838324172344565	0,831909956454096	0	NA	0	NA	NA	NA
gene-kdm7aa	chrIV	31909403	31927062	+	4680	0,750847225701063	0,828747918326406	0	NA	0	NA	NA	NA
gene-khnyn	chrVII	1974648	1980801	+	3303	0,793899676326441	0,878185329673426	0	NA	0	NA	NA	65
gene-kiaa1109	chrXV	2072708	2121841	+	16588	0,798778185504231	0,824158226570781	0	NA	0	NA	NA	NA
gene-kidins220a	chrXV	6529031	6568777	+	6095	0,745034338758605	0,85382942469499	0	NA	0	NA	NA	245
gene-kmt2ba	chrX	8699804	8722890	-	11096	0,57246514285547	0,85243466581504	0	NA	0	NA	NA	3
gene-kmt2e	chrIV	31931148	31956683	+	6685	0,766797292263552	0,861150282284551	0	NA	0	NA	NA	NA
gene-krt1-c5	chrXIII	17468234	17474512	-	1989	0,779875432183028	0,827884772286812	0	NA	0	NA	NA	119
gene-krt222	chrIX	12182646	12202967	-	9966	0,464999963420362	0,719978057422539	0	NA	0	68	NA	48
gene-ktn1	chrXV	5415677	5432382	-	4948	0,813466717629743	0,868793557114987	0	NA	0	NA	NA	NA
gene-lamtor3	chrXV	17298604	17302939	-	652	0,749852114405186	0,904656624094069	0	NA	0	NA	NA	NA
gene-lasp1	chrXI	7314485	7338363	+	4193	0,341057339183347	0,814832896795866	0	NA	0	90	NA	118
gene-ldlrap1b	chrXV	4648646	4670287	+	2434	0,761624418750177	0,845920821860558	0	NA	0	NA	NA	NA
gene-leng9	chrXX	7127785	7133169	+	2454	0,139883575379363	0,387311825661526	0	NA	0	107	NA	1
gene-lgmn	chrXV	12480971	12486947	+	1861	0,766330945321174	0,842516091657206	0	NA	0	NA	NA	NA
gene-limch1b	chrIV	2939974	2991865	-	4893	0,79615937377764	0,842964798515968	0	NA	0	NA	NA	264
gene-lipeb	chrXX	1324714	1344226	+	5439	0,808012170651436	0,862846063838911	0	NA	0	NA	NA	NA
gene-llgl2	chrV	2025945	2044819	-	4818	0,798073708715731	0,877464840811549	0	NA	0	NA	NA	NA
gene-lmbrd1	chrVI	8787511	8831121	+	2985	0,845627812696944	0,812805258748794	0	NA	0	NA	NA	NA
gene-lnx2b	chrIV	5557639	5570994	+	4159	0,816226563155887	0,882717118917006	0	NA	0	NA	NA	41
gene-LOC120807676	chrI	10176630	10187921	-	2910	0,678664262319665	0,669626376367136	0	NA	0	3	NA	2
gene-LOC120808151	chrII	893553	902241	-	3065	0,643643053159741	0,542623237970967	0	NA	0	32	NA	NA
gene-LOC120808783	chrXIX	8348940	8352454	-	2250	0,646802726630399	0,774840925344253	1	0,158	0,158	NA	NA	70
gene-LOC120808812	chrXIX	9702602	9729026	-	2435	0,259939673586512	0,475633292782307	0	NA	0	164	70	70
gene-LOC120808853	chrII	22935766	22957650	-	13755	0,807166131678286	0,861249113449778	0	NA	0	NA	NA	NA
gene-LOC120809031	chrXIX	12275855	12285693	+	2722	0,609896583147407	0,844944619157988	0	NA	0	NA	NA	70
gene-LOC120809085	chrXIX	1334052	1350455	+	2698	0,789256676752157	0,854388636347717	0	NA	0	NA	NA	NA
gene-LOC120809105	chrXIX	15316525	15325105	-	3813	0,821302569153049	0,845704379764042	0	NA	0	NA	NA	70
gene-LOC120809142	chrXIX	18307025	18309193	+	1097	0,798304398527159	0,85639703527267	0	NA	0	NA	NA	70
gene-LOC120809169	chrXIX	11235825	11252270	-	2590	0,232342011093679	0,550565317522845	0	NA	0	165	NA	70
gene-LOC120809189	chrII	22828109	22834176	+	2088	0,789364438037413	0,879408441325694	0	NA	0	NA	NA	NA
gene-LOC120809312	chrII	22708576	22720875	-	1682	0,799571663694676	0,859497779875045	0	NA	0	NA	NA	NA
gene-LOC120809314	chrXIX	3621582	3687738	+	3419	0,301486351860681	0,777045856850838	0	NA	0	NA	NA	70
gene-LOC120809682	chrXIX	1599295	1630223	+	7833	0,808437143518803	0,862575901909918	0	NA	0	NA	NA	NA
gene-LOC120809703	chrXIX	18159453	18165769	+	2498	0,858094167206208	0,895802849008097	0	NA	0	NA	NA	70
gene-LOC120809869	chrII	21887206	21896055	-	3477	0,689699432569086	0,760215290309576	3	0,170333333333333	0,511	NA	NA	NA
gene-LOC120809948	chrXX	16953896	16961119	-	2631	0,81611521335357	0,895622606552964	0	NA	0	NA	NA	266
gene-LOC120809953	chrXX	16964780	16972170	+	1885	0,826887070908442	0,89125733535029	0	NA	0	NA	NA	266
gene-LOC120809993	chrXX	453320	482639	+	7057	0,421133175947883	0,735479249335209	0	NA	0	102	NA	NA
gene-LOC120810003	chrXX	2655874	2753210	-	2800	0,786273225959434	0,855337095349586	0	NA	0	NA	NA	NA
gene-LOC120810118	chrXX	3530720	3534730	+	1344	0,635660603188884	0,867704510409883	0	NA	0	NA	NA	NA
gene-LOC120810221	chrXX	8583572	8587794	+	2622	0,463945063178735	0,607631990511388	1	0,08	0,08	NA	NA	53
gene-LOC120810259	chrXX	14412171	14415598	+	926	0,358301188368878	0,768012588894333	1	0,048	0,048	113	49	62
gene-LOC120810272	chrXX	18132699	18141878	-	4453	0,738518850972319	0,878766044859419	1	0,049	0,049	NA	NA	NA
gene-LOC120810313	chrII	17859640	17867223	+	2519	0,814052622810574	0,815117657960075	0	NA	0	NA	NA	NA
gene-LOC120810321	chrXX	6617841	6626406	-	5717	0,429812577939547	0,888842919157709	0	NA	0	107	NA	1
gene-LOC120810645	chrXX	4316290	4352692	-	4200	0,761296773373751	0,810887910230585	0	NA	0	NA	NA	128
gene-LOC120810647	chrXX	6107342	6112013	-	3711	0,631788405760932	0,829791602817617	1	0,125	0,125	107	NA	1
gene-LOC120810671	chrXX	13758125	13800078	-	1247	0,45723200241693	0,758805515905852	0	NA	0	113	NA	62
gene-LOC120810753	chrXX	10244982	10268546	-	10224	0,181784931466337	0,429417412834218	2	0,1495	0,299	109	NA	22
gene-LOC120810758	chrXX	10243848	10245316	+	902	0,0760404633212574	0,64684052508986	0	NA	0	109	NA	53
gene-LOC120810816	chrII	12363156	12365663	+	1366	0,218811981575914	0,524864289140238	0	NA	0	39	NA	NA
gene-LOC120810932	chrXX	17692408	17704997	-	6343	0,835391873007395	0,871106141285024	0	NA	0	NA	NA	266
gene-LOC120810957	chrXX	9143663	9156600	+	3243	0,511099735880918	0,718479435135869	0	NA	0	NA	NA	53
gene-LOC120810964	chrXX	15019912	15055674	+	6466	0,733616938776601	0,854973135403777	0	NA	0	115	NA	62
gene-LOC120810965	chrXX	15057361	15095883	-	2298	0,798257829332698	0,848154238045263	0	NA	0	115	NA	62
gene-LOC120811014	chrII	20009398	20012316	+	541	0,8137484823171	0,91622445516322	0	NA	0	NA	NA	NA
gene-LOC120811024	chrXX	849497	854353	-	2010	0,767455958708405	0,830720386078273	0	NA	0	NA	NA	NA
gene-LOC120811080	chrII	6500563	6527740	+	3716	0,653912670935023	0,760638164070826	0	NA	0	36	NA	173
gene-LOC120811183	chrXX	1450137	1457241	-	2661	0,576426898675836	0,761925115429345	2	0,2605	0,521	NA	NA	NA
gene-LOC120811198	chrXX	4176990	4180938	+	1157	0,865486715224521	0,900535645348523	0	NA	0	NA	NA	128
gene-LOC120811225	chrXX	5956365	5961434	+	2420	0,780346067297138	0,865002252067226	0	NA	0	NA	NA	1
gene-LOC120811227	chrXX	5978920	5981689	-	1039	0,644743771850561	0,888168474022215	1	0,397	0,397	107	NA	1
gene-LOC120811335	chrXXI	6009679	6018058	-	3020	0,282930711409036	0,559755750137365	1	0,039	0,039	186	NA	125
gene-LOC120811347	chrXXI	672123	697767	+	3272	0,760064618853548	0,876775503009105	0	NA	0	NA	NA	NA
gene-LOC120811387	chrXXI	12824857	12834286	+	3414	0,816335511069709	0,805065969564662	1	0,02	0,02	NA	NA	94
gene-LOC120811411	chrXXI	13956068	13963380	+	3876	0,772990571745178	0,831973254855144	0	NA	0	NA	NA	94
gene-LOC120811446	chrXXI	14499515	14520834	+	3873	0,804135267658676	0,854317928693999	0	NA	0	NA	NA	94
gene-LOC120811469	chrXXI	16955931	16975056	+	3677	0,845866356488649	0,879865005555582	0	NA	0	NA	NA	NA
gene-LOC120811475	chrXXI	16938115	16940788	-	991	0,813659422390209	0,826140661016717	0	NA	0	NA	NA	NA
gene-LOC120811614	chrXXI	6043214	6060975	-	3530	0,267833926974818	0,535797615058837	0	NA	0	186	NA	125
gene-LOC120811636	chrXXI	8696666	8705934	+	1646	0,144034952614984	0,514482484645837	0	NA	0	188	NA	12
gene-LOC120811645	chrXXI	5134177	5414405	-	6756	0,725677425755107	0,843390534493033	0	NA	0	NA	NA	NA
gene-LOC120811670	chrXXI	7063936	7077131	-	7160	0,465371586363769	0,655585079430396	0	NA	0	186	NA	125
gene-LOC120811800	chrXXI	6098110	6104541	+	1882	0,351242012336753	0,610111647184774	0	NA	0	186	NA	125
gene-LOC120811808	chrXXI	14771371	14775482	-	1725	0,801469223413482	0,90606018284947	0	NA	0	NA	NA	94
gene-LOC120811884	chrI	4631310	4645346	+	2260	0,728775186961279	0,828810406904734	0	NA	0	NA	NA	63
gene-LOC120812023	chrII	872266	891187	+	3367	0,732134355122961	0,804703037514002	0	NA	0	32	NA	NA
gene-LOC120812101	chrXXI	15321658	15324704	+	1102	0,787865741218005	0,898182441245946	0	NA	0	NA	NA	94
gene-LOC120812111	chrXXI	3559329	3628856	-	9620	0,334856768984774	0,552716775293676	0	NA	0	185	80	NA
gene-LOC120812355	chrII	14442697	14454201	-	3922	0,737306198176901	0,758699874136328	0	NA	0	NA	NA	NA
gene-LOC120812635	chrII	19136885	19143966	+	1391	0,765470486159069	0,89279825158706	0	NA	0	NA	NA	NA
gene-LOC120813267	chrII	6265373	6275555	+	3253	0,81841463063553	0,854203301044244	0	NA	0	NA	NA	NA
gene-LOC120814495	chrIII	12160113	12167863	-	2183	0,769437210180634	0,875439861033924	1	0,075	0,075	NA	NA	NA
gene-LOC120814608	chrIII	8034948	8045974	-	3397	0,708171543970678	0,803324388277544	0	NA	0	NA	NA	NA
gene-LOC120815560	chrIII	14418257	14428580	+	3210	0,779996942228748	0,836261126111807	1	0,119	0,119	NA	NA	34
gene-LOC120815587	chrIII	16839596	16878916	+	4058	0,833212557586734	0,869872291309219	0	NA	0	NA	NA	NA
gene-LOC120815614	chrIII	232717	241304	-	4116	0,774609639939868	0,888445094828484	0	NA	0	NA	NA	NA
gene-LOC120815625	chrIII	7026600	7033369	-	1998	0,85497228556769	0,902787275767946	0	NA	0	NA	NA	NA
gene-LOC120815626	chrIII	11961303	12097868	+	8199	0,788303382951597	0,84134035247049	0	NA	0	NA	NA	NA
gene-LOC120815633	chrI	681186	688786	-	3247	0,73966112310579	0,825091642076557	0	NA	0	NA	NA	NA
gene-LOC120815683	chrIII	1192036	1209580	-	3650	0,791118256080353	0,828596777098372	0	NA	0	NA	NA	NA
gene-LOC120815744	chrIII	7437492	7440279	+	629	0,903192542605338	0,902832551413082	0	NA	0	NA	NA	NA
gene-LOC120815751	chrIII	1641828	1647147	+	1919	0,759653480433492	0,829125794434178	0	NA	0	NA	NA	NA
gene-LOC120815811	chrIII	14673091	14680227	-	2042	0,810537592860109	0,87976955490879	0	NA	0	NA	NA	34
gene-LOC120815815	chrIII	7184034	7197564	+	3988	0,745260346233027	0,928079951841921	0	NA	0	NA	NA	NA
gene-LOC120815879	chrIII	548068	554482	+	2532	0,792822935267758	0,816705918489438	0	NA	0	NA	NA	NA
gene-LOC120815942	chrIII	7694174	7697278	+	1230	0,775758505907133	0,790955185194628	0	NA	0	NA	NA	NA
gene-LOC120815947	chrIII	2904662	2908506	+	1357	0,773146175221726	0,978382800910602	0	NA	0	NA	NA	NA
gene-LOC120816033	chrIII	14961841	14989187	-	4074	0,799386582595174	0,850807429946407	0	NA	0	NA	NA	34
gene-LOC120816054	chrIII	13173860	13182125	-	4209	0,819482557590482	0,894294281494496	0	NA	0	NA	NA	NA
gene-LOC120816067	chrIII	6603582	6638594	+	7221	0,732100821163423	0,815033448471071	0	NA	0	NA	NA	NA
gene-LOC120816076	chrIII	5351465	5357360	+	2895	0,765463663136533	0,833001791371067	0	NA	0	NA	NA	NA
gene-LOC120816108	chrIII	16494687	16501605	-	4264	0,796425712483209	0,859957903393833	0	NA	0	NA	NA	106
gene-LOC120816110	chrIII	16194194	16199435	+	1622	0,845084078741105	0,835196691389465	0	NA	0	NA	NA	106
gene-LOC120816130	chrIII	609212	634488	-	5482	0,809739045936763	0,857869317281567	0	NA	0	NA	NA	NA
gene-LOC120816152	chrIII	7291648	7296093	+	3064	0,776992789631789	0,875274607870837	0	NA	0	NA	NA	NA
gene-LOC120816182	chrI	6583668	6620013	-	7357	0,650885584355729	0,786592412322695	0	NA	0	NA	NA	2
gene-LOC120816220	chrIII	9044680	9057115	+	5865	0,639763186346	0,758692417065302	0	NA	0	NA	NA	NA
gene-LOC120816290	chrIII	655739	681736	+	5760	0,794412909706809	0,843546237961682	0	NA	0	NA	NA	NA
gene-LOC120816374	chrIII	4887248	4912136	-	5289	0,729394198639478	0,846089662685955	0	NA	0	NA	NA	NA
gene-LOC120816407	chrIII	12650032	12652002	-	1136	0,769043350220528	0,80445339313753	0	NA	0	NA	NA	NA
gene-LOC120816421	chrIII	8343475	8346483	-	1099	0,813206843331942	0,801974494730603	0	NA	0	NA	NA	NA
gene-LOC120816441	chrIII	5667339	5673158	+	1178	0,813661819177022	0,874634349200583	0	NA	0	NA	NA	NA
gene-LOC120816449	chrIII	7513359	7517606	-	2940	0,641336230172557	0,757369784929123	0	NA	0	NA	NA	NA
gene-LOC120816498	chrIII	8258581	8263800	+	1980	0,589177384949029	0,814533902539734	0	NA	0	NA	NA	NA
gene-LOC120816520	chrIII	7604211	7609602	-	2089	0,706940952628183	0,749176793197205	0	NA	0	NA	NA	NA
gene-LOC120816573	chrIII	16202484	16205806	-	1131	0,71820212896132	0,866158418735247	1	0,145	0,145	NA	NA	106
gene-LOC120816615	chrI	22366365	22393007	-	7378	0,822133077557836	0,860637745477732	0	NA	0	NA	NA	135
gene-LOC120816645	chrIII	10299299	10307371	-	3751	0,695524702306235	0,85939401734814	0	NA	0	NA	NA	NA
gene-LOC120816942	chrIV	32400292	32474962	+	5965	0,790280572829172	0,840890077296245	0	NA	0	NA	NA	NA
gene-LOC120816948	chrI	1516609	1524270	+	1562	0,826173438818263	0,853595183932413	0	NA	0	NA	NA	236
gene-LOC120817240	chrIV	9356057	9372640	+	6574	0,300626380954489	0,539840068286377	6	0,091	0,602	49	NA	41
gene-LOC120817250	chrIV	33461051	33465411	+	1583	0,76419880217819	0,798168286451324	0	NA	0	NA	NA	NA
gene-LOC120817331	chrIV	15710174	15716446	+	2256	0,352313331527566	0,437489115326811	0	NA	0	51	22	45
gene-LOC120817369	chrIV	6106446	6115350	-	3132	0,730629240664496	0,866510557159674	1	0,087	0,087	NA	NA	41
gene-LOC120817414	chrI	29495902	29512338	-	4775	0,661770068456378	0,827211273516908	0	NA	0	NA	NA	NA
gene-LOC120817428	chrIV	28122064	28143450	-	4040	0,435075929353206	0,599545308289193	0	NA	0	58	NA	39
gene-LOC120817459	chrIV	26722368	26733913	+	4792	0,149558683329738	0,141378302433187	0	NA	0	57	27	39
gene-LOC120817464	chrIV	18326293	18332465	+	2620	0,395798469645565	0,424056780191821	0	NA	0	55	23	45
gene-LOC120817699	chrIV	30189234	30192959	+	2379	0,779883204788447	0,879006838610072	0	NA	0	NA	NA	306
gene-LOC120817704	chrIV	18583181	18590507	+	2528	0,197482763837319	0,567326224907338	0	NA	0	55	NA	45
gene-LOC120817797	chrIV	22343087	22348458	-	1377	0,117709328598313	0,2958065660237	0	NA	0	56	26	45
gene-LOC120817909	chrIV	17778952	17791649	+	2418	0,766689191105894	0,852067985814904	0	NA	0	NA	NA	45
gene-LOC120817944	chrIV	12309542	12314714	+	1015	0,208890147770203	0,585804995187738	1	0,028	0,028	51	16	24
gene-LOC120817973	chrIV	31454207	31465099	-	4176	0,804352683444537	0,847119645803639	0	NA	0	NA	NA	143
gene-LOC120817982	chrIV	24906792	24923130	-	3402	0,16955172294564	0,417477266693917	0	NA	0	57	NA	45
gene-LOC120818125	chrIV	19815800	19820462	-	1608	0,193378929313088	0,518030619518675	0	NA	0	56	24	45
gene-LOC120818126	chrI	13558385	13578082	-	4459	0,638797537788409	0,902223041980313	0	NA	0	NA	NA	2
gene-LOC120818162	chrIV	29130310	29140164	+	2492	0,837228628467328	0,870095443918643	0	NA	0	NA	NA	45
gene-LOC120818179	chrIV	32337610	32340285	+	1425	0,829540791378389	0,881236270697595	0	NA	0	NA	NA	NA
gene-LOC120818221	chrIV	17681999	17691535	-	1829	0,737791918813832	0,858927607785839	0	NA	0	54	NA	45
gene-LOC120818304	chrIV	20440574	20456300	+	3034	0,564111478431179	0,875759607517865	1	0,17	0,17	56	NA	45
gene-LOC120818399	chrIV	32624226	32628366	+	1257	0,894725751581503	0,905420858548998	0	NA	0	NA	NA	NA
gene-LOC120819052	chrV	12685842	12703591	-	5773	0,689412814142883	0,736672654169273	4	0,390666666666667	1,454	NA	7	40
gene-LOC120819085	chrI	1675472	1701480	+	3005	0,835941159930853	0,859487992699834	0	NA	0	NA	NA	236
gene-LOC120819092	chrV	12741730	12749490	-	2300	0,673161778126772	0,722662371946346	2	0,1795	0,359	NA	7	40
gene-LOC120819110	chrV	12162954	12167198	-	1925	0,783451438074583	0,881442812915802	0	NA	0	NA	NA	40
gene-LOC120819191	chrV	8256291	8263990	+	3370	0,787411708356622	0,910033228012366	0	NA	0	NA	NA	40
gene-LOC120819257	chrV	1147382	1178224	-	7052	0,806675525728304	0,844768538568152	0	NA	0	NA	NA	NA
gene-LOC120819286	chrV	11351908	11359659	+	2300	0,713620037872538	0,877630317197796	1	0,099	0,099	NA	NA	40
gene-LOC120819381	chrV	14102755	14119910	-	6903	0,800968918341968	0,829833703301776	0	NA	0	NA	NA	113
gene-LOC120819404	chrV	4046271	4119887	+	1815	0,592971335139723	0,850429524027972	0	NA	0	14	NA	40
gene-LOC120819422	chrV	10502071	10506544	+	1111	0,901233326311906	0,906824205418274	0	NA	0	NA	NA	40
gene-LOC120819444	chrV	13790931	13798500	+	3659	0,787296203350057	0,893709528579162	0	NA	0	NA	NA	50
gene-LOC120819445	chrV	13783388	13790793	-	3678	0,815050012945806	0,81112034238694	0	NA	0	NA	NA	50
gene-LOC120819535	chrV	8704223	8735275	-	4631	0,744378829160715	0,838966696554217	0	NA	0	NA	NA	40
gene-LOC120819589	chrI	29219403	29223714	-	2111	0,818669807979612	0,880286970427596	0	NA	0	NA	NA	NA
gene-LOC120819832	chrV	4642645	4653618	-	1602	0,528188467309187	0,745500437818306	0	NA	0	NA	NA	40
gene-LOC120820306	chrI	28500236	28505627	+	2871	0,741364012971871	0,830479691664028	0	NA	0	NA	NA	NA
gene-LOC120820377	chrVI	4880057	4984645	-	3561	0,796263169972386	0,858103752481363	0	NA	0	NA	NA	NA
gene-LOC120820439	chrVI	2560830	2569154	-	1939	0,868238637873921	0,892737731725522	0	NA	0	NA	NA	NA
gene-LOC120820444	chrVI	1464599	1544416	+	5849	0,720601421302018	0,847323826195999	2	0,247	0,494	NA	34	NA
gene-LOC120820496	chrVI	6695229	6716574	+	3863	0,826970819933097	0,854792604787313	0	NA	0	NA	NA	NA
gene-LOC120820511	chrVI	7527532	7558433	+	8251	0,784655162914631	0,843928017123506	0	NA	0	NA	NA	NA
gene-LOC120820529	chrVI	7676257	7683113	-	2246	0,743552764996832	0,850907801675599	0	NA	0	NA	NA	NA
gene-LOC120820618	chrVI	10010597	10028137	+	4932	0,419344010401449	0,836701877069599	0	NA	0	NA	NA	NA
gene-LOC120820716	chrI	27227934	27244923	+	4897	0,839696049912757	0,895925148332815	0	NA	0	NA	NA	135
gene-LOC120820720	chrVI	3475144	3517080	-	2357	0,819443877790492	0,867635657759176	0	NA	0	NA	NA	NA
gene-LOC120820763	chrVI	14401561	14414350	-	4084	0,738471184131232	0,772839953156906	0	NA	0	NA	NA	176
gene-LOC120820856	chrVI	5489687	5493741	-	1648	0,793084675757954	0,963606975055126	0	NA	0	NA	NA	NA
gene-LOC120820938	chrVI	16826669	16834698	+	3631	0,77487289574951	0,7539187939455	0	NA	0	NA	NA	NA
gene-LOC120820996	chrI	5074540	5091924	+	3539	0,719617696709603	0,865772312235755	0	NA	0	NA	NA	63
gene-LOC120821038	chrVI	16102124	16110851	+	4493	0,672269449858031	0,863534726873436	0	NA	0	NA	NA	NA
gene-LOC120821267	chrVII	2858867	2862484	-	1730	0,791991011815131	0,854876604187296	0	NA	0	NA	NA	65
gene-LOC120821274	chrVII	3026645	3027895	-	681	0,800416163807015	0,72793584660106	1	0,208	0,208	NA	NA	42
gene-LOC120821343	chrVII	17464915	17476039	-	4155	0,230289978472174	0,256527319499987	0	NA	0	129	58	42
gene-LOC120821374	chrVII	24112543	24115912	+	2446	0,615833521490383	0,886563156364746	0	NA	0	133	NA	42
gene-LOC120821399	chrVII	27565599	27574423	+	2059	0,791769262871807	0,87287150853568	0	NA	0	NA	NA	42
gene-LOC120821432	chrVII	13050461	13072824	-	3505	0,6300848405572	0,744605888986433	0	NA	0	NA	NA	42
gene-LOC120821796	chrVII	21131423	21136200	+	2040	0,105748990829229	0,367745168773875	0	NA	0	130	60	42
gene-LOC120821815	chrVII	21828696	21833670	+	2026	0,63728944930898	0,605975671531786	0	NA	0	131	NA	42
gene-LOC120821858	chrVII	2313712	2323044	-	5757	0,769987989771152	0,897984783519557	0	NA	0	NA	NA	65
gene-LOC120821860	chrVII	2379729	2386114	-	4484	0,815687607427475	0,830540584794019	0	NA	0	NA	NA	65
gene-LOC120821861	chrVII	2349659	2359648	-	4391	0,783115329835031	0,852655657976275	0	NA	0	NA	NA	65
gene-LOC120821862	chrVII	2326790	2336732	-	4406	0,833071881287469	0,912455852843632	0	NA	0	NA	NA	65
gene-LOC120821887	chrVII	7490176	7547556	+	8586	0,459387217539152	0,717000740578018	1	0,038	0,038	125	NA	42
gene-LOC120821890	chrVII	4839215	4850846	+	2941	0,780002486389754	0,841286477528817	0	NA	0	NA	NA	42
gene-LOC120821952	chrVII	425179	429129	+	2835	0,810508397752099	0,771280496090899	2	0,21	0,42	NA	NA	NA
gene-LOC120821996	chrVII	5376406	5405824	+	4989	0,735272227264426	0,817792714524541	0	NA	0	124	NA	42
gene-LOC120822000	chrVII	222786	226259	+	793	0,730571546706952	0,781055808132392	0	NA	0	NA	NA	NA
gene-LOC120822054	chrI	29047320	29053642	+	3321	0,793692898828367	0,8580305251144	0	NA	0	NA	NA	NA
gene-LOC120822080	chrVII	477016	486903	+	3558	0,835522310644938	0,801272673004897	0	NA	0	NA	NA	NA
gene-LOC120822137	chrVII	29732351	29745273	+	2671	0,765574607830047	0,797619545196518	0	NA	0	NA	NA	100
gene-LOC120822145	chrVII	5114386	5119069	-	2231	0,33647192518805	0,566736517618526	8	0,1895	1,516	123	NA	42
gene-LOC120822158	chrVII	28569785	28595796	-	6072	0,801469418185721	0,838466398936413	0	NA	0	NA	NA	65
gene-LOC120822223	chrVII	9461553	9466205	+	1558	0,130527801605014	0,31109682096903	0	NA	0	125	NA	42
gene-LOC120822225	chrVII	9466319	9470530	+	2616	0,210383557780625	0,362301144811981	0	NA	0	125	NA	42
gene-LOC120822363	chrVII	6526900	6553322	-	5448	0,449750276031637	0,678059542258658	0	NA	0	125	NA	42
gene-LOC120822483	chrVII	2253455	2270528	-	5951	0,81531916493913	0,87694285623494	0	NA	0	NA	NA	65
gene-LOC120822494	chrVII	9880875	9884700	+	1238	0,0797253514302916	0,263467038086936	0	NA	0	126	54	42
gene-LOC120822590	chrVII	22026842	22033511	-	3584	0,4083504392362	0,723923997048831	0	NA	0	131	NA	42
gene-LOC120822644	chrVII	9813570	9820439	+	2508	0,477700224084498	0,779022779983083	0	NA	0	126	54	42
gene-LOC120822660	chrVII	15340532	15347262	-	2315	0,233754525448717	0,463246884426654	1	0,129	0,129	129	NA	10
gene-LOC120822735	chrVII	29779457	29782870	-	1594	0,723994735263079	0,812588450787533	0	NA	0	NA	NA	100
gene-LOC120822836	chrVII	931329	941995	-	3962	0,731926399415783	0,841706499006629	0	NA	0	NA	NA	65
gene-LOC120822962	chrVII	2141901	2146949	-	2845	0,830304181723145	0,876292808344085	0	NA	0	NA	NA	65
gene-LOC120823077	chrVII	30275657	30293490	-	4423	1	1	0	NA	0	NA	NA	100
gene-LOC120823095	chrVII	1656475	1661320	-	2306	0,764139536378723	0,832648338438277	0	NA	0	NA	NA	65
gene-LOC120823478	chrVIII	10558449	10564363	+	1537	0,219576548499004	0,283153993284879	0	NA	0	196	86	77
gene-LOC120823511	chrVIII	3126413	3234707	+	6353	0,801162569361626	0,840213530906135	0	NA	0	NA	NA	91
gene-LOC120823641	chrVIII	14464136	14509402	-	8458	0,636561215005644	0,708338022209776	0	NA	0	NA	NA	77
gene-LOC120823768	chrVIII	7951859	7956938	-	1946	0,743965924657702	0,928155953132656	0	NA	0	195	NA	91
gene-LOC120823794	chrVIII	3501359	3526434	+	4192	0,83471039839592	0,835448335283209	0	NA	0	NA	NA	91
gene-LOC120823895	chrVIII	3494278	3498263	-	1078	0,731889997270824	0,823965442660704	0	NA	0	NA	NA	91
gene-LOC120823906	chrI	26251555	26281095	-	3812	0,126551576150996	0,201095143545307	1	0,036	0,036	12	4	135
gene-LOC120823932	chrVIII	20532736	20542308	-	3010	0,72294870211021	0,865800436678085	0	NA	0	NA	NA	NA
gene-LOC120824213	chrVIII	12557225	12564156	+	2603	0,374148578215683	0,650325173336979	1	0,014	0,014	198	NA	77
gene-LOC120824249	chrVIII	15553182	15555110	+	1271	0,868928817261974	0,90329958847977	0	NA	0	NA	NA	77
gene-LOC120824287	chrVIII	16302676	16306403	-	2510	0,763454970124207	0,80431974174684	0	NA	0	NA	NA	77
gene-LOC120824323	chrVIII	7659919	7733854	+	9210	0,712910912958137	0,79969221992679	1	0,161	0,161	NA	NA	91
gene-LOC120824361	chrVIII	15728413	15737999	-	1974	0,70959201338669	0,807373963251467	0	NA	0	NA	NA	77
gene-LOC120824365	chrVIII	12975157	12982168	+	5799	0,438416394653873	0,633406968456651	0	NA	0	198	NA	77
gene-LOC120824559	chrIX	16649216	16655121	-	3018	0,715679921029912	0,849418606435837	0	NA	0	NA	NA	48
gene-LOC120824638	chrIX	20605724	20609436	+	1902	0,823490537367983	0,868406368511829	0	NA	0	NA	NA	NA
gene-LOC120824728	chrIX	17717799	17729892	-	2984	0,818367841139819	0,879135937927547	0	NA	0	NA	NA	48
gene-LOC120824785	chrIX	6835307	6842479	-	2131	0,626539410594565	0,801409768204028	0	NA	0	NA	NA	48
gene-LOC120824809	chrIX	6795524	6797287	-	1764	0,840553386286139	0,883838080783179	0	NA	0	NA	NA	48
gene-LOC120824868	chrIX	18073357	18087188	+	7027	0,830367639941961	0,86329337381596	0	NA	0	NA	NA	NA
gene-LOC120824872	chrIX	12730443	12808070	+	6202	0,60871965834552	0,738830291364265	7	0,2555	2,084	68	29	48
gene-LOC120824938	chrIX	11625346	11649269	+	5503	0,673910834180817	0,841041951844882	0	NA	0	68	NA	48
gene-LOC120825044	chrIX	9500344	9508273	+	2500	0,774653645878157	0,810635630499666	1	0,327	0,327	64	NA	48
gene-LOC120825055	chrIX	5795426	5814566	+	6945	0,678232134147064	0,802663947711861	0	NA	0	NA	NA	48
gene-LOC120825067	chrIX	4436491	4533692	-	6372	0,715954735148631	0,904910846708326	0	NA	0	NA	NA	48
gene-LOC120825180	chrIX	546460	548665	-	1007	0,878631822142847	0,890580525068879	0	NA	0	NA	NA	NA
gene-LOC120825273	chrIX	2316945	2331736	+	4623	0,769484783576471	0,833106046346703	0	NA	0	NA	NA	48
gene-LOC120825279	chrIX	9583369	9648742	-	4893	0,712590962716686	0,823846800548286	0	NA	0	64	NA	48
gene-LOC120825292	chrIX	18791639	18813129	+	5379	0,811452988635208	0,830550993444616	0	NA	0	NA	NA	NA
gene-LOC120825407	chrIX	7746168	7751033	-	2430	0,807652674021073	0,85774908526756	0	NA	0	NA	NA	48
gene-LOC120825497	chrIX	4887982	4894567	+	2329	0,3653204820328	0,668455777480402	0	NA	0	61	NA	48
gene-LOC120825580	chrIX	13858393	13868385	+	1773	0,250514071902846	0,639869013938933	0	NA	0	69	30	48
gene-LOC120825607	chrIX	1357466	1382273	-	3585	0,778057560187799	0,842490973996327	0	NA	0	NA	NA	NA
gene-LOC120825630	chrIX	18132796	18158089	+	8629	0,817142002892607	0,846221537366964	1	0,069	0,069	NA	NA	NA
gene-LOC120825633	chrIX	18167841	18174454	-	3060	0,813636107466435	0,831049917874539	0	NA	0	NA	NA	NA
gene-LOC120825779	chrIX	3187881	3197187	-	2890	0,737857155166853	0,875452371201372	0	NA	0	NA	NA	48
gene-LOC120825790	chrI	28971036	28973238	-	1462	0,713661697939537	0,813067031965299	0	NA	0	NA	NA	NA
gene-LOC120825887	chrIX	16974867	16994591	-	5561	0,822615101592056	0,864006965082036	0	NA	0	NA	NA	48
gene-LOC120825980	chrX	1239145	1290008	+	2124	0,840394399455321	0,887956925743158	3	0,156	0,468	NA	NA	NA
gene-LOC120825981	chrX	990745	1211314	+	3187	0,807874957901699	0,826185785290615	2	0,2	0,4	NA	NA	NA
gene-LOC120826106	chrX	1359225	1370088	+	6309	0,855603591448949	0,849418719728421	0	NA	0	NA	NA	NA
gene-LOC120826197	chrX	5939774	5998018	-	4495	0,815789842072927	0,844122946994883	0	NA	0	NA	NA	3
gene-LOC120826205	chrX	7328683	7335083	+	2564	0,788465600682674	0,843084526993207	0	NA	0	NA	NA	3
gene-LOC120826267	chrX	14469016	14487562	+	2335	0,78726980177791	0,850933999013846	0	NA	0	NA	NA	3
gene-LOC120826353	chrX	12076993	12092706	+	3467	0,672638773483956	0,763387733302284	0	NA	0	NA	NA	3
gene-LOC120826381	chrX	10751867	10760005	-	3497	0,825870493620935	0,908653833543892	0	NA	0	NA	NA	3
gene-LOC120826444	chrX	3239095	3265803	+	2898	0,794266971685219	0,839229312413254	0	NA	0	NA	NA	49
gene-LOC120826469	chrX	14699473	14793349	-	15383	0,735466872838529	0,865942026213534	1	0,235	0,235	27	NA	3
gene-LOC120826556	chrX	127026	132612	-	1357	0,635312263238333	0,837898309458421	0	NA	0	NA	NA	NA
gene-LOC120826591	chrX	622185	626457	+	690	0,79503978490825	0,840246926960952	0	NA	0	NA	NA	NA
gene-LOC120826665	chrX	11121452	11123607	+	1104	0,275133875181554	0,579034998523057	0	NA	0	24	NA	3
gene-LOC120826750	chrX	17761036	17775696	-	5507	0,754950990613798	0,88332057379821	0	NA	0	NA	NA	NA
gene-LOC120826863	chrX	3131708	3225247	-	3178	0,82211686344615	0,85266577527056	1	0,046	0,046	NA	NA	49
gene-LOC120826864	chrX	2853491	2999793	+	2098	0,851472397073013	0,865924728377519	0	NA	0	NA	NA	49
gene-LOC120826878	chrX	2090467	2565602	-	1940	0,801810399410893	0,846064513817097	0	NA	0	NA	NA	49
gene-LOC120826879	chrX	2499136	2541123	+	1783	0,785340344721107	0,878930509596777	0	NA	0	NA	NA	49
gene-LOC120826882	chrX	2091865	2096388	-	1116	0,886231326289644	0,871064163283321	1	0,289	0,289	NA	NA	NA
gene-LOC120826947	chrX	14933954	14939547	+	2455	0,766719134259648	0,839711909815729	0	NA	0	NA	NA	3
gene-LOC120827048	chrX	16800688	16819846	-	6853	0,343653632511167	0,550835706335318	0	NA	0	29	NA	NA
gene-LOC120827097	chrX	13346571	13348683	-	933	0,768250170834399	0,865353178643974	0	NA	0	NA	NA	3
gene-LOC120827248	chrXI	10989118	10999254	+	3341	0,76853509542246	0,757859495294959	1	0,056	0,056	94	NA	118
gene-LOC120827366	chrXI	16265003	16271226	+	1838	0,777681535616452	0,775847526639083	0	NA	0	NA	NA	NA
gene-LOC120827396	chrXI	17638738	17647294	+	3355	0,687275715672554	0,858617338318981	0	NA	0	NA	NA	NA
gene-LOC120827498	chrXI	3801229	3854203	+	3549	0,555665199923144	0,623710895508229	0	NA	0	88	NA	118
gene-LOC120827584	chrXI	2134947	2150271	+	4030	0,759361775897584	0,875160052610026	1	0,047	0,047	NA	NA	118
gene-LOC120827641	chrXI	10396665	10406474	-	2395	0,367731173899753	0,901394644854462	0	NA	0	93	NA	118
gene-LOC120827755	chrXI	2953633	2976411	+	4807	0,812699342022849	0,886213991881368	0	NA	0	NA	NA	118
gene-LOC120827844	chrXI	11464334	11481054	+	4910	0,555390477550138	0,766333901540161	0	NA	0	NA	NA	118
gene-LOC120828061	chrXI	16785459	16794175	+	3932	0,648454740001764	0,723267472491149	5	0,113222222222222	0,477	NA	NA	NA
gene-LOC120828062	chrI	4937824	4948884	+	3053	0,764216677398606	0,866738978302743	0	NA	0	NA	NA	63
gene-LOC120828112	chrXI	12497806	12500972	+	1079	0,753024217337993	0,740412727762762	1	0,135	0,135	98	NA	118
gene-LOC120828115	chrXI	5011769	5025996	-	7934	0,82295049032087	0,862479142632011	0	NA	0	NA	NA	118
gene-LOC120828151	chrXI	5240069	5257305	-	7656	0,447568020373264	0,691444155040428	0	NA	0	89	NA	118
gene-LOC120828183	chrXI	3518988	3533895	+	3416	0,730544504461328	0,833674194189267	0	NA	0	NA	NA	118
gene-LOC120828231	chrXI	5955112	5959770	+	2123	0,625826367921338	0,750479193684873	0	NA	0	90	39	118
gene-LOC120828244	chrXI	3941256	3963056	+	3247	0,401387869989389	0,625293581592162	4	0,483333333333333	1,808	88	NA	118
gene-LOC120828369	chrXI	2763004	2770761	-	2331	0,525247618977343	0,603680695970941	1	0,075	0,075	87	NA	118
gene-LOC120828430	chrXI	6750568	6755295	+	3214	0,368138156161356	0,565542816823122	1	0,082	0,082	90	39	118
gene-LOC120828669	chrXII	1486468	1490161	+	2555	0,773613125706854	0,894785021366296	0	NA	0	NA	NA	300
gene-LOC120828697	chrI	1482857	1496310	+	4331	0,86321504165758	0,856647445099671	0	NA	0	NA	NA	236
gene-LOC120828720	chrXII	716962	740281	-	5515	0,831930825406217	0,869538292500004	0	NA	0	NA	NA	NA
gene-LOC120828748	chrI	2223402	2231534	+	3896	0,84212179133475	0,881225841094881	0	NA	0	NA	NA	236
gene-LOC120828783	chrXII	4787746	4829271	-	4789	0,621738543113702	0,805277694521936	0	NA	0	NA	NA	57
gene-LOC120828826	chrXII	8125773	8131481	+	1110	0,24788192349515	0,503445863972789	0	NA	0	144	NA	27
gene-LOC120828853	chrI	3170888	3179188	-	3029	0,793744384267569	0,816239682315071	1	0,134	0,134	NA	NA	135
gene-LOC120828968	chrXII	14488529	14493747	+	1638	0,712123974798009	0,706769901661835	0	NA	0	NA	NA	57
gene-LOC120829045	chrXII	3809831	3848826	-	5962	0,826944298552583	0,881634792011206	0	NA	0	NA	NA	87
gene-LOC120829144	chrXII	6699665	6706889	+	2494	0,347318952137014	0,448308551520417	6	0,305666666666667	1,834	144	66	57
gene-LOC120829150	chrXII	60426	70070	-	4059	0,755512277536922	0,900908562959636	0	NA	0	NA	NA	NA
gene-LOC120829172	chrXII	18600614	18622889	-	3107	0,830161165564256	0,911983118872858	0	NA	0	148	NA	57
gene-LOC120829175	chrXII	18630331	18643998	-	7163	0,805550518091904	0,812029269786787	0	NA	0	NA	NA	57
gene-LOC120829322	chrXII	14324847	14344888	-	4485	0,713177910696439	0,782670386750009	0	NA	0	NA	NA	57
gene-LOC120829334	chrXII	15198055	15205807	-	1726	0,7811452339506	0,820538618129571	0	NA	0	NA	NA	57
gene-LOC120829381	chrXII	1925913	1928833	-	1873	0,83164004843922	0,86230887697118	0	NA	0	NA	NA	300
gene-LOC120829505	chrXII	10921397	10924630	+	825	0,457565461359061	0,809811093461491	1	0,309	0,309	145	NA	57
gene-LOC120829575	chrXII	4202621	4207663	-	2246	0,350821411076093	0,891327688991097	0	NA	0	139	NA	87
gene-LOC120829607	chrXII	3866824	3871996	+	3178	0,791390121522761	0,864230930153327	0	NA	0	NA	NA	87
gene-LOC120829663	chrXII	5281693	5289629	-	1666	0,686661305410352	0,869319183103644	0	NA	0	NA	NA	57
gene-LOC120829666	chrXII	4213161	4224092	+	2730	0,591626480344941	0,774250292519792	0	NA	0	NA	NA	87
gene-LOC120829676	chrXII	769308	778589	-	3932	0,787660979253703	0,830352509185532	0	NA	0	NA	NA	NA
gene-LOC120829685	chrXII	1536210	1542189	-	3118	0,814928804193729	0,900178129137732	0	NA	0	NA	NA	300
gene-LOC120829751	chrXII	388516	397443	+	3609	0,845162737339063	0,853452586539751	1	0,102	0,102	NA	NA	NA
gene-LOC120829788	chrXII	16787613	16805598	-	6889	0,768983238936763	0,861860334886558	1	0,102	0,102	NA	NA	57
gene-LOC120829862	chrXII	13371194	13375758	+	2191	0,553089950561756	0,703304058110104	1	0,063	0,063	NA	NA	57
gene-LOC120829878	chrI	19946215	19952086	-	2089	0,732768531324335	0,771759602869777	0	NA	0	NA	NA	18
gene-LOC120829888	chrXII	4457697	4461981	+	2713	0,462434385188877	0,686724405203004	0	NA	0	140	65	57
gene-LOC120830417	chrXIII	1785237	1788621	-	941	0,840720259363059	0,898094241490529	0	NA	0	NA	NA	NA
gene-LOC120830453	chrXIII	467780	471983	-	1814	0,732695740989286	0,791161087190316	0	NA	0	NA	NA	NA
gene-LOC120830487	chrXIII	8876501	8902976	-	4486	0,625533752619541	0,787565743491701	1	0,056	0,056	NA	NA	68
gene-LOC120830680	chrXIII	20336143	20350392	-	5406	0,522034079762981	0,784980825858822	0	NA	0	NA	NA	NA
gene-LOC120830722	chrXIII	8118812	8132335	-	4429	0,8136756226234	0,905530022340423	0	NA	0	NA	NA	68
gene-LOC120831035	chrXIII	12370589	12382270	+	1902	0,313135731713486	0,695641934466263	0	NA	0	204	NA	68
gene-LOC120831039	chrXIII	20318564	20335740	-	4675	0,791411694057215	0,842122771202344	0	NA	0	NA	NA	NA
gene-LOC120831091	chrXIII	8279059	8312809	+	7672	0,662454509978623	0,854348333203787	0	NA	0	NA	NA	68
gene-LOC120831270	chrII	21776375	21785038	+	2735	0,818855888737344	0,860160526646429	0	NA	0	NA	NA	NA
gene-LOC120831298	chrXIII	17453233	17461962	-	3782	0,817862860486887	0,877686581121193	1	0,094	0,094	NA	NA	119
gene-LOC120831436	chrXIV	3733794	3742775	-	2738	0,787767897813103	0,852200417661548	0	NA	0	NA	NA	44
gene-LOC120831563	chrXIV	1580598	1585832	+	2126	0,799242285483199	0,854749537812272	0	NA	0	NA	NA	141
gene-LOC120831619	chrXIV	4936974	4963041	-	9234	0,76648849624696	0,849212766537535	0	NA	0	NA	NA	44
gene-LOC120831630	chrXIV	15472128	15541354	+	5604	0,799401696925859	0,846109380355119	0	NA	0	NA	NA	44
gene-LOC120831650	chrXIV	102866	114723	+	1998	0,83616893903983	0,883845440415701	0	NA	0	NA	NA	NA
gene-LOC120831711	chrXIV	1208277	1220459	-	3420	0,788166758760944	0,842049539169039	0	NA	0	NA	NA	141
gene-LOC120831790	chrXIV	530242	537304	+	2599	0,798927796988485	0,847944250309382	0	NA	0	NA	NA	141
gene-LOC120831866	chrXIV	9699925	9705727	-	3079	0,766434209035854	0,865883784868272	0	NA	0	NA	NA	44
gene-LOC120831919	chrXIV	16015702	16062402	+	5101	0,803960525377859	0,892313071602502	1	0,01	0,01	NA	NA	NA
gene-LOC120831994	chrXIV	3815107	3819609	+	3206	0,792023612629269	0,797148405644401	0	NA	0	NA	NA	44
gene-LOC120832231	chrXIV	7942958	8004495	-	7701	0,750507159122878	0,82560803003657	0	NA	0	NA	NA	44
gene-LOC120832257	chrII	67295	81693	+	4017	0,843807762461025	0,87030242516351	0	NA	0	NA	NA	NA
gene-LOC120832279	chrXIV	7328973	7332862	-	1348	0,67175151222294	0,83491886430977	0	NA	0	NA	NA	44
gene-LOC120832517	chrXV	2747162	2788938	+	9665	0,82790655531759	0,873760946562742	0	NA	0	NA	NA	NA
gene-LOC120832667	chrXV	3985520	4011329	-	2790	0,812570396129759	0,848923020582917	0	NA	0	NA	NA	NA
gene-LOC120832783	chrXV	1982694	1993139	+	3798	0,810951428159297	0,797302122072511	0	NA	0	NA	NA	NA
gene-LOC120832784	chrXV	8511734	8533678	+	5545	0,813874308458705	0,865430713644962	0	NA	0	NA	NA	245
gene-LOC120832809	chrXV	5137296	5139288	+	1004	0,807961512927121	0,808960159898507	0	NA	0	NA	NA	NA
gene-LOC120832971	chrXV	11846773	11849599	-	1165	0,760822381618048	0,865140728880653	0	NA	0	NA	NA	NA
gene-LOC120833007	chrXV	1106808	1130174	-	2050	0,796134986164137	0,856689466279836	0	NA	0	NA	NA	NA
gene-LOC120833017	chrII	40140	51856	-	1343	0,800743766473571	0,894211050420035	0	NA	0	NA	NA	NA
gene-LOC120833093	chrXV	14944929	14965650	-	4091	0,825448122046769	0,874394043472563	0	NA	0	NA	NA	NA
gene-LOC120833189	chrXV	1832464	1840283	+	3213	0,769874017701871	0,78318559913358	0	NA	0	NA	NA	NA
gene-LOC120833298	chrXV	6420175	6426324	+	2212	0,761516475785104	0,823774397695317	0	NA	0	NA	NA	NA
gene-LOC120833510	chrXVI	13630075	13651564	+	3466	0,770085678407953	0,832389526111931	0	NA	0	NA	NA	43
gene-LOC120833537	chrXVI	2517542	2555184	-	5962	0,800153905001666	0,861360407296143	3	0,0585	0,17	NA	NA	43
gene-LOC120833600	chrXVI	17587701	17611575	+	5287	0,246989141415314	0,600956702112783	0	NA	0	183	77	301
gene-LOC120833634	chrXVI	412688	416666	-	660	0,786655379989453	0,841273247877699	0	NA	0	NA	NA	NA
gene-LOC120833951	chrXVI	10921229	10937023	+	3950	0,390268081272382	0,691595913828784	0	NA	0	177	NA	43
gene-LOC120833983	chrII	5492718	5509344	+	6187	0,764609640096868	0,889284089598403	0	NA	0	NA	NA	NA
gene-LOC120834221	chrXVI	45486	57748	+	1553	0,9076709563378	0,890752273414535	0	NA	0	NA	NA	NA
gene-LOC120834313	chrXVI	8267032	8323014	+	6081	0,756499062617053	0,858136881434569	0	NA	0	NA	NA	43
gene-LOC120834357	chrXVI	7715457	7727363	+	4354	0,44097389566011	0,686564817415005	1	0,101	0,101	175	NA	43
gene-LOC120834488	chrXVI	9394118	9408302	+	6398	0,8179216908034	0,893500104112876	0	NA	0	NA	NA	43
gene-LOC120834544	chrII	12009492	12015717	-	4651	0,350664148993226	0,545639079550839	0	NA	0	39	NA	NA
gene-LOC120834612	chrXVII	17955705	17963706	+	2718	0,757717634672304	0,834584182906089	0	NA	0	NA	NA	4
gene-LOC120834877	chrXVII	9125166	9157879	+	6645	0,624969928714831	0,8196059447554	0	NA	0	NA	NA	4
gene-LOC120834905	chrXVII	7882466	7894766	-	3498	0,31401831834206	0,471289401739407	0	NA	0	208	NA	4
gene-LOC120834912	chrXVII	13537131	13559987	-	5744	0,682456007396827	0,823519160022898	0	NA	0	NA	NA	4
gene-LOC120834914	chrXVII	14396217	14407505	+	4147	0,648360843043059	0,829919204609111	0	NA	0	NA	NA	4
gene-LOC120834941	chrXVII	7245175	7251825	-	4838	0,709225085348987	0,804778331145362	0	NA	0	NA	NA	4
gene-LOC120834946	chrXVII	8177139	8187575	+	5340	0,810344823962778	0,793220074023676	0	NA	0	NA	NA	4
gene-LOC120834994	chrXVII	20150075	20154920	+	1581	0,808023045025546	0,823702755816714	0	NA	0	NA	NA	4
gene-LOC120834997	chrXVII	7742746	7755818	-	3320	0,403873859177454	0,458958861966427	0	NA	0	208	NA	4
gene-LOC120835032	chrXVII	13023703	13094159	+	8039	0,807384904647208	0,804872283533019	0	NA	0	NA	NA	4
gene-LOC120835091	chrXVII	12833333	12855661	-	6501	0,72254671216644	0,91329626141945	0	NA	0	NA	NA	4
gene-LOC120835205	chrXVII	19817454	19821866	+	2153	0,700286175899998	0,824197327246259	0	NA	0	NA	NA	4
gene-LOC120835289	chrXVII	11986925	11990710	+	1477	0,731614673193949	0,972005258968581	0	NA	0	NA	NA	4
gene-LOC120835304	chrXVII	10750078	10760452	+	3019	0,705815343617283	0,91039374098105	0	NA	0	NA	NA	4
gene-LOC120835308	chrXVII	10552022	10556488	+	2498	0,160177878547844	0,663662424007664	1	0,044	0,044	209	NA	4
gene-LOC120835310	chrXVII	11051668	11067507	+	4931	0,694390036296638	0,872903874336638	0	NA	0	NA	NA	4
gene-LOC120835406	chrXVII	9176076	9183991	+	3407	0,357776086457428	0,794813823646377	0	NA	0	NA	NA	4
gene-LOC120835424	chrXVII	1361509	1365337	-	1121	0,884675942071086	0,844170727005224	0	NA	0	NA	NA	293
gene-LOC120835429	chrXVII	12713652	12717358	-	1630	0,937474150116255	1	1	0,033	0,033	NA	NA	4
gene-LOC120835458	chrXVII	6066543	6075978	+	4287	0,822290505798832	0,662845939788605	0	NA	0	NA	NA	4
gene-LOC120835482	chrXVII	16376403	16387006	+	5226	0,778005156765183	0,808762395773545	0	NA	0	NA	NA	4
gene-LOC120835525	chrXVII	16804820	16824742	+	4534	0,817395871638789	0,8416797637861	0	NA	0	NA	NA	4
gene-LOC120835766	chrXVII	1212453	1227678	+	1722	0,790252411947861	0,845663646992039	0	NA	0	NA	NA	293
gene-LOC120835867	chrXVII	883519	933765	-	4379	0,829013281850644	0,871302161228879	0	NA	0	NA	NA	293
gene-lonp1	chrVIII	17133	46590	-	8719	0,883015821964632	0,806945932926268	0	NA	0	NA	NA	NA
gene-lonp2	chrXIX	2273649	2288537	-	3214	0,812811002843456	0,880595927087214	0	NA	0	NA	NA	103
gene-lonrf1l	chrIX	12476569	12486737	-	3975	0,611719592384284	0,813561037158496	0	NA	0	68	NA	48
gene-lpar2b	chrIX	20701109	20710151	-	3145	0,459248707748177	0,804646617681665	1	0,035	0,035	71	NA	NA
gene-lrch1	chrXVI	15891966	15936642	-	8623	0,769705972467407	0,866685516402148	0	NA	0	NA	NA	301
gene-lrrc1	chrVI	9410304	9427333	-	3173	0,460377627820158	0,678439947909974	0	NA	0	85	36	NA
gene-lrrfip1a	chrXVI	2170263	2208028	+	9243	0,80203976099038	0,867785047861509	0	NA	0	NA	NA	NA
gene-lrrfip1b	chrI	29608955	29619157	-	4841	0,785780700672477	0,814761331894147	4	0,131	0,524	NA	NA	NA
gene-lrrfip2	chrVI	3009673	3027902	-	3427	0,748513787037501	0,838254500070924	0	NA	0	NA	NA	NA
gene-lrrk1	chrII	1043398	1091332	-	8556	0,768239856203643	0,828265816851589	0	NA	0	NA	NA	NA
gene-lypla2	chrX	3579171	3590503	-	2798	0,80126328425153	0,867279603374817	0	NA	0	NA	NA	3
gene-macrod2	chrVI	7017124	7367713	+	2468	0,760250375249149	0,794679754328755	0	NA	0	NA	NA	NA
gene-magi1b	chrXVII	14609198	14707616	-	9004	0,791858357468769	0,830933393670115	0	NA	0	NA	NA	4
gene-man1a2	chrXVI	17982782	18022617	+	4381	0,802575912298102	0,853354255726439	0	NA	0	NA	78	301
gene-map2k4a	chrXI	16435487	16441928	+	2316	0,76948523812325	0,853849061425837	0	NA	0	NA	NA	NA
gene-map3k22	chrXXI	12211226	12239055	+	2507	0,755835219350899	0,852318851207433	0	NA	0	NA	NA	94
gene-map3k3	chrXI	8147708	8162127	+	5407	0,338428423558979	0,684419511957415	0	NA	0	91	NA	118
gene-mapk14a	chrXII	10520353	10530065	+	2395	0,220915616151186	0,646967676000292	1	0,064	0,064	145	NA	57
gene-mapkapk2a	chrXVII	11303314	11321963	-	3336	0,614497978640491	0,873709094668092	0	NA	0	NA	NA	4
gene-mapkbp1	chrXV	283133	301719	-	5517	0,762659363215572	0,867610015186437	0	NA	0	NA	NA	NA
gene-march5	chrVI	4250107	4269484	-	2541	0,819517820033573	0,869272850069032	0	NA	0	NA	NA	NA
gene-marchf7	chrII	6751799	6759706	-	3404	0,877130472024862	0,826564910361927	0	NA	0	NA	NA	173
gene-mark2b	chrVII	8269808	8307923	-	5853	0,422824086910576	0,731677373990039	0	NA	0	125	NA	42
gene-mark3a	chrXV	851283	874698	-	3501	0,787365947095529	0,815722834102113	0	NA	0	NA	NA	NA
gene-matr3l1.2	chrIV	205045	215432	-	4765	0,788085027307096	0,817397120608444	0	NA	0	NA	NA	NA
gene-mau2	chrVIII	18078092	18086216	-	3198	0,750667635301703	0,821536074422559	0	NA	0	NA	NA	127
gene-mctp2b	chrII	5595060	5621710	-	3818	0,773785263632017	0,858277177361718	0	NA	0	NA	NA	NA
gene-mcu	chrVI	7727088	7761981	+	1534	0,788094288587718	0,835818487953551	0	NA	0	NA	NA	NA
gene-mcur1	chrXXI	6192105	6200168	+	4059	0,111569906433934	0,448729037782288	0	NA	0	186	NA	125
gene-mdm4	chrXVII	11812606	11819430	-	3457	0,772312974625546	0,987148785897117	0	NA	0	NA	NA	4
gene-med15	chrXI	16990193	17002699	+	2619	0,68586959322091	0,872110401746003	0	NA	0	NA	NA	NA
gene-mef2aa	chrXIX	7353507	7404888	-	5285	0,544351081162691	0,790078318622637	0	NA	0	162	NA	70
gene-memo1	chrVI	6752971	6759724	+	3655	0,819604284358442	0,834278425114176	0	NA	0	NA	NA	NA
gene-mettl16	chrI	7893469	7909551	-	2062	0,499473034419055	0,714908715223279	0	NA	0	3	NA	2
gene-mettl2a	chrXI	6965591	6969048	+	1595	0,331222847350792	0,711732757419252	0	NA	0	90	39	118
gene-mfsd14bb	chrXIII	20423039	20431970	+	4119	0,775410113539486	0,787273577682972	0	NA	0	NA	NA	NA
gene-mfsd2aa	chrXV	3255907	3265796	-	3535	0,829272820269439	0,819829559306419	0	NA	0	NA	NA	NA
gene-mfsd3	chrXIII	12997312	13014170	+	4551	0,579154693405143	0,84649058559578	0	NA	0	NA	NA	68
gene-mgat4a	chrXVI	7230394	7254821	+	4703	0,346078048483985	0,491236601665683	0	NA	0	174	NA	43
gene-mgat4b	chrIV	4936328	4980371	+	3437	0,763349748513265	0,835459714378325	0	NA	0	NA	NA	41
gene-mgll	chrXII	13811298	13838310	-	6457	0,81124186255274	0,842485449483199	0	NA	0	NA	NA	57
gene-mgst3a	chrIII	9864510	9866348	-	906	0,847770893840161	0,904232068688543	0	NA	0	NA	NA	NA
gene-mib2	chrXII	15261299	15296675	-	6107	0,776536916650842	0,862859949469797	0	NA	0	NA	NA	57
gene-micu1	chrVI	7695856	7720820	-	2286	0,797225597452542	0,839888121243752	0	NA	0	NA	NA	NA
gene-mkrn1	chrIV	23248860	23263975	+	2912	0,376293869010071	0,785979666151875	0	NA	0	57	NA	45
gene-mlec	chrXIII	14672518	14679633	+	3938	0,831837403409571	0,659987792413947	1	0,033	0,033	NA	NA	68
gene-mocos	chrVI	3990144	4011877	-	3702	0,823300711529872	0,846772272720916	0	NA	0	NA	NA	NA
gene-morc2	chrXIII	9286828	9298312	+	4261	0,570446556078295	0,80777471673591	0	NA	0	NA	NA	68
gene-mpc2b	chrXVI	7590638	7594603	-	1590	0,716908922064964	0,758936128392822	0	NA	0	NA	NA	43
gene-mpdu1b	chrVII	10855240	10858907	-	1332	0,267378357409206	0,36797737400162	0	NA	0	127	NA	42
gene-mpp7a	chrXXI	4709759	4807614	+	12628	0,73548068068507	0,826886645415414	0	NA	0	NA	NA	NA
gene-mpped2a	chrII	20113391	20154986	+	3837	0,790889151302669	0,817190885011989	0	NA	0	NA	NA	NA
gene-mpx	chrXIV	7337617	7343468	+	3192	0,650931756970926	0,745037186861947	0	NA	0	NA	NA	44
gene-mpzl3	chrI	2770358	2777619	+	1625	0,819225212018954	0,871958831094987	0	NA	0	NA	NA	135
gene-mrpl11	chrIV	5499273	5528799	-	1298	0,799092868082127	0,860587399360574	0	NA	0	NA	NA	41
gene-mrpl27	chrV	1338429	1340082	-	969	0,709791607454942	0,769230083184703	0	NA	0	NA	NA	NA
gene-mrpl30	chrXVI	7212417	7214444	-	789	0,671312127240421	0,75092104713101	0	NA	0	NA	NA	43
gene-mrps11	chrII	5395424	5398508	+	886	0,766684021241494	0,826619873912597	0	NA	0	NA	NA	NA
gene-mrps36	chrXIII	4569339	4571873	+	704	0,859566263244257	0,831436282360738	0	NA	0	NA	NA	NA
gene-mrrf	chrXIV	7806545	7819057	+	1491	0,745819791783565	0,893843457572863	0	NA	0	NA	NA	44
gene-msrb3	chrIV	22369744	22380464	+	1880	0,429288418597364	0,473926809452619	1	0,237	0,237	56	26	45
gene-mtg1	chrVI	9640842	9644041	-	1445	0,686311129855256	0,71953719950023	0	NA	0	NA	NA	NA
gene-mtmr14	chrXVII	17797409	17811892	-	5388	0,822508713788385	0,83426741755419	0	NA	0	NA	NA	4
gene-mtx2	chrVI	17753154	17756887	+	1657	0,686546258245756	0,77581951131756	0	NA	0	NA	NA	299
gene-mvb12a	chrIX	7785313	7792433	+	1837	0,74441174002867	0,856241010467942	0	NA	0	NA	NA	48
gene-mxd1	chrXIII	16057884	16070475	+	4734	0,803458030276273	0,851694467151305	0	NA	0	NA	NA	68
gene-mxd4	chrIX	13822803	13842809	+	4686	0,278898020378657	0,598550672556597	0	NA	0	69	30	48
gene-mycbp2	chrXVI	2428235	2482923	+	16029	0,793998285332309	0,855219148335802	0	NA	0	NA	NA	43
gene-myh11a	chrIX	6561979	6586477	+	6936	0,690623863200848	0,874641045885472	0	NA	0	NA	NA	48
gene-mylpfa	chrXI	14126351	14129748	+	1372	0,822496150814346	0,832966365796773	0	NA	0	99	NA	174
gene-myo9b	chrIII	12301217	12323098	+	7906	0,795172178177376	0,903417726847879	0	NA	0	NA	NA	NA
gene-myofl	chrVI	11087583	11109548	+	6483	0,814499673436034	0,791721103577121	0	NA	0	NA	NA	NA
gene-naca	chrXII	3370222	3378456	-	3991	0,795249990115389	0,847470811036482	0	NA	0	NA	NA	300
gene-nagpa	chrXX	301158	309421	-	2211	0,863919719818562	0,862680297275968	0	NA	0	NA	NA	NA
gene-nap1l1	chrIV	21188765	21202815	+	2763	0,0905933883615168	0,500588856353782	1	0,169	0,169	56	25	45
gene-nbeal1	chrI	26870161	26900834	-	10163	0,794253270881648	0,852530220285991	0	NA	0	NA	NA	135
gene-nbeal2	chrXX	9468392	9497647	-	10596	0,25034944647901	0,55037210250641	0	NA	0	109	NA	53
gene-nbr1a	chrV	6851139	6861151	-	3379	0,426321007059856	0,766842473192409	0	NA	0	16	NA	40
gene-ncalda	chrXX	18078839	18132955	+	3145	0,780502804667026	0,880024259670239	0	NA	0	NA	NA	NA
gene-nckap1l	chrXVII	6173238	6188799	+	4012	0,785383719336477	0,85813253373986	0	NA	0	NA	NA	4
gene-ncl	chrVIII	11965671	11972051	+	2956	0,250988834679554	0,338262131365357	1	0,021	0,021	NA	NA	77
gene-ncoa2	chrXXI	11030839	11074183	+	5440	0,265183064955264	0,226269860726536	0	NA	0	190	82	94
gene-ncoa5	chrXVII	4227248	4235851	+	4246	0,74155226702668	0,886561936462459	0	NA	0	NA	NA	74
gene-ncor1	chrVII	17602505	17649545	+	10748	0,156552226647149	0,229119661253281	0	NA	0	129	58	42
gene-ncor2	chrXIII	14268281	14332390	+	8278	0,692620758222975	0,843076894748844	0	NA	0	NA	NA	68
gene-ndufa12	chrIII	13901964	13903467	-	568	0,853114665845405	0,945056360982931	0	NA	0	NA	NA	34
gene-ndufs8a	chrIX	4115733	4124020	+	1276	0,74683545936255	0,904291591617814	0	NA	0	NA	NA	48
gene-ndufv3	chrXVI	244716	254305	+	2723	0,768719733751135	0,780903670314882	0	NA	0	NA	NA	NA
gene-nectin1b	chrI	15497214	15635240	+	8768	0,774612622888098	0,877077297271455	0	NA	0	NA	NA	2
gene-nectin4b	chrIII	16107876	16119776	-	3595	0,843614221641922	0,865021549268845	0	NA	0	NA	NA	106
gene-nek7	chrVIII	10081952	10137982	-	7604	0,358728377424944	0,777982298211531	0	NA	0	196	NA	77
gene-nfe2l1a	chrXI	1631129	1648100	+	4553	0,339442274753196	0,329401739312695	0	NA	0	NA	38	118
gene-nfkbiz	chrI	28013895	28017998	+	2742	0,744799633132671	0,863514582197402	1	0,052	0,052	NA	NA	135
gene-nfyc	chrX	9435479	9455274	+	2682	0,730681406771895	0,855655500071279	0	NA	0	NA	NA	3
gene-nif3l1	chrV	12569861	12572933	+	1869	0,757462207336359	0,78778147227453	0	NA	0	NA	NA	40
gene-nipal4	chrVII	30235407	30243722	-	3119	1	1	0	NA	0	NA	NA	100
gene-nlrc5	chrXIX	2601499	2633055	-	7121	0,0779092656038135	0,157313633978075	0	NA	0	156	69	103
gene-nlrx1	chrI	928942	936946	+	4854	0,798690202028828	0,911655143836829	0	NA	0	NA	NA	236
gene-nmi	chrXVI	25864	40844	-	1969	0,77425869122071	0,84772171047665	0	NA	0	NA	NA	NA
gene-nol7	chrIII	16995146	16998202	+	1021	0,702675863633324	0,880573981957739	0	NA	0	NA	NA	NA
gene-nomo	chrIX	6340048	6352333	+	5215	0,857436678617185	0,803504923429344	0	NA	0	NA	NA	48
gene-noxa1	chrXIII	1341491	1357548	+	2745	0,75547726920467	0,678220374675523	0	NA	0	NA	NA	NA
gene-nprl3	chrXI	14422100	14435180	+	2676	0,806946624144136	0,891368366089106	0	NA	0	NA	NA	174
gene-nptna	chrXIX	16720855	16729847	-	1673	0,841414555776385	0,872203996225053	0	NA	0	NA	NA	70
gene-nr1d2b	chrX	14245634	14252765	+	3447	0,83017721901561	0,805208997023618	0	NA	0	NA	NA	3
gene-nrg2a	chrVII	24474757	24531820	-	3354	0,644806921157781	0,819034744122582	0	NA	0	NA	NA	42
gene-nrm	chrX	5249455	5251922	+	1406	0,846459934283298	0,87892160981316	0	NA	0	NA	NA	3
gene-nsmce1	chrIX	8460912	8465515	-	1036	0,484514117765591	0,870286292904255	0	NA	0	64	NA	48
gene-nsmce4a	chrVI	7509305	7513728	+	1808	0,719058871862827	0,862683623159689	0	NA	0	NA	NA	NA
gene-nt5c2b	chrIX	11450200	11475600	-	4985	0,527014174931074	0,871628372155153	0	NA	0	67	NA	48
gene-nub1	chrXXI	17329281	17333515	+	2024	0,790642628365217	0,856748904016324	0	NA	0	NA	NA	NA
gene-nup50	chrIV	34142365	34145887	-	1723	0,861865159974201	0,879253982699348	0	NA	0	NA	NA	NA
gene-oclnb	chrXIII	410333	416911	+	2337	0,692360583005513	0,828782127905365	0	NA	0	NA	NA	NA
gene-ogt.1	chrIV	12409231	12422446	+	6010	0,194222101706687	0,564159554407317	0	NA	0	51	16	24
gene-os9	chrXVII	10093876	10103484	+	3432	0,753658216737927	0,83885033853687	0	NA	0	NA	NA	4
gene-otud4	chrVII	769548	774995	+	1970	0,846770694640374	0,899411552319028	0	NA	0	NA	NA	65
gene-otud5a	chrXII	322729	328183	-	1746	0,889417376853433	0,837791388319441	0	NA	0	NA	NA	NA
gene-otud6b	chrX	9576464	9580237	+	1905	0,863966730072602	0,867400896865095	0	NA	0	NA	NA	3
gene-oxct1a	chrXIII	5685283	5719190	+	2423	0,746749883108364	0,803135408220059	0	NA	0	NA	NA	NA
gene-p2rx1	chrVII	17077418	17087264	-	2261	0,335647463034594	0,631756850772771	0	NA	0	129	NA	10
gene-pacsin3	chrII	22251865	22266360	+	3472	0,810568272281357	0,832700999039804	0	NA	0	NA	NA	NA
gene-padi2	chrXVII	3325096	3332910	+	2932	0,727559012649695	0,806381767100101	0	NA	0	NA	NA	74
gene-pafah1b1a	chrI	7910178	7937027	-	4848	0,588832468388162	0,81995452585881	0	NA	0	3	NA	2
gene-palm3	chrIX	4637936	4659666	+	2413	0,826112341748032	0,832616163518736	0	NA	0	NA	NA	48
gene-pan3	chrXXI	11661547	11673194	-	5362	0,284427138428957	0,733007282016059	0	NA	0	190	82	94
gene-pank4	chrXVII	2395546	2402283	+	3449	0,833813424310282	0,897516442424972	1	0,081	0,081	NA	NA	74
gene-papolg	chrVI	5194890	5209298	-	5356	0,747773118117201	0,893042426701264	0	NA	0	NA	NA	NA
gene-papss1	chrIX	14176349	14190714	-	3508	0,516679163627776	0,850771314150205	0	NA	0	69	NA	48
gene-paqr5b	chrII	19371286	19377180	-	2039	0,784129497635448	0,856724335839974	0	NA	0	NA	NA	NA
gene-pard3ba	chrI	22572493	22656063	-	5775	0,78804817117076	0,867608003093645	0	NA	0	NA	NA	135
gene-park7	chrXVII	7044961	7049760	+	1053	0,732199667175603	0,804637189556815	0	NA	0	NA	NA	4
gene-parla	chrIII	2185613	2189387	-	1703	0,844934360926904	0,900671864534224	0	NA	0	NA	NA	NA
gene-parp4	chrXVI	17365754	17378074	-	6465	0,543529502618853	0,752077089177664	1	0,44	0,44	183	77	6
gene-patl1	chrIX	4126621	4141093	+	2963	0,801805927665104	0,854798299860945	0	NA	0	NA	NA	48
gene-pawr	chrIV	32211446	32236608	+	1547	0,789312453345607	0,866143130642796	1	0,094	0,094	NA	NA	NA
gene-pax1a	chrXV	4154802	4159009	-	1961	0,807771486771605	0,868754849601677	1	0,033	0,033	NA	NA	NA
gene-pbxip1b	chrXX	6288051	6296996	-	4080	0,326212644045903	0,622501046363673	0	NA	0	107	NA	1
gene-pcif1	chrXVII	1064028	1074664	+	6621	0,747267604770933	0,741755542751708	0	NA	0	NA	NA	293
gene-pcsk7	chrI	2665580	2674739	-	2959	0,742273919400284	0,818432790782537	0	NA	0	NA	NA	236
gene-pdcd5	chrII	12354289	12357894	+	1053	0,298394105338549	0,701209463392993	0	NA	0	39	NA	NA
gene-pdcd6	chrXXI	7925005	7938005	+	1412	0,584619549656266	0,56130194890555	0	NA	0	NA	NA	12
gene-pde7a	chrXXI	11435267	11450477	+	4190	0,14463886674708	0,205450610021225	0	NA	0	190	82	94
gene-pdia5	chrXVI	18545644	18563484	-	2557	0,817910751175277	0,835836159020468	0	NA	0	NA	NA	NA
gene-pdlim5b	chrXIV	6671878	6698932	-	2666	0,783371614437605	0,843742757542334	0	NA	0	NA	NA	44
gene-pdlim7	chrIV	13204164	13230829	-	2754	0,176142056544354	0,36068343256148	0	NA	0	51	17	41
gene-pepd	chrII	4551016	4562707	+	1784	0,767161284301211	0,805916263314706	0	NA	0	NA	NA	NA
gene-per1b	chrVII	4501895	4513855	+	5750	0,858290066361159	0,894988339462994	0	NA	0	NA	NA	42
gene-pfkfb2a	chrXII	3729672	3737693	+	2667	0,82580549265513	0,872386602974074	0	NA	0	NA	NA	300
gene-pfkpa	chrXXI	5753929	5770237	-	3374	0,363753690066673	0,47280660678438	0	NA	0	186	NA	178
gene-pgap3	chrV	12328084	12332636	-	3004	0,55879956257971	0,738750290585075	0	NA	0	20	NA	40
gene-phactr4a	chrX	13640839	13660803	-	5283	0,730172928544488	0,859112854444751	0	NA	0	NA	NA	3
gene-phf2	chrXVII	17597338	17619175	-	5265	0,805864471042321	0,882354801581754	0	NA	0	NA	NA	4
gene-phka1a	chrVII	1252029	1263866	+	4783	0,836649081951478	0,83566620569387	0	NA	0	NA	NA	65
gene-phkb	chrII	5919190	5987505	+	4894	0,778061413750678	0,863887900961369	0	NA	0	NA	NA	NA
gene-phldb3	chrXX	5463910	5481798	-	3077	0,656363593126637	0,799132555642927	0	NA	0	105	NA	1
gene-pik3c2a	chrXIX	16352322	16381814	+	7271	0,767072457413575	0,849890391795075	0	NA	0	NA	NA	70
gene-pik3c2g	chrXIX	12918897	12932484	-	5568	0,775836785156892	0,816299178050591	0	NA	0	NA	NA	70
gene-pir	chrII	6480361	6491108	+	1678	0,721111336256577	0,842420793548163	0	NA	0	NA	NA	173
gene-pisd	chrXIV	329683	338514	+	2133	0,833073358840914	0,896772820968945	0	NA	0	NA	NA	141
gene-pitpnb	chrXIV	719369	729355	-	2147	0,794821201014777	0,872812944929214	0	NA	0	NA	NA	141
gene-pitpnc1b	chrXX	7240224	7263111	-	4733	0,449092563442806	0,819843486838994	0	NA	0	107	NA	1
gene-pkma	chrII	16940745	16954552	-	3397	0,725083941385611	0,81131663509951	3	0,1165	0,346	NA	NA	NA
gene-pkn2a	chrIII	8922487	8942080	-	5313	0,694525243239395	0,778647421265522	0	NA	0	NA	NA	NA
gene-plcb3	chrVII	8017678	8051052	+	4533	0,271395285340222	0,555175620708937	0	NA	0	125	NA	42
gene-plcg2	chrXIX	534065	548910	-	4360	0,806674426709269	0,738125108730402	0	NA	0	NA	NA	NA
gene-plcl1	chrXVI	16702902	16739292	-	4025	0,80230925420129	0,851021091239771	0	NA	0	NA	NA	6
gene-plecb	chrXX	15450329	15546134	-	20517	0,787577169841203	0,834961827030493	0	NA	0	NA	NA	62
gene-plekha6	chrXVII	18676014	18708908	+	6723	0,795794242716169	0,826626128446866	1	0,142	0,142	NA	NA	4
gene-plekhj1	chrIII	7312068	7315636	-	1760	0,740080737770691	0,796523124938128	0	NA	0	NA	NA	NA
gene-plekhm3	chrXVI	3659914	3689854	+	5660	0,808998748835304	0,875538896894763	0	NA	0	NA	NA	43
gene-plpp1a	chrXIV	3851383	3859699	-	2445	0,831902881794556	0,819343451886886	0	NA	0	NA	NA	44
gene-plpp2a	chrXV	8299995	8311111	+	2054	0,789121755379182	0,849459455536659	0	NA	0	NA	NA	245
gene-plxdc2b	chrXXI	13467032	13518547	+	5219	0,797459216565672	0,828015511782291	0	NA	0	NA	NA	94
gene-plxnb1b	chrXVII	17858275	17920173	-	8783	0,796901749672225	0,860323578423347	0	NA	0	NA	NA	4
gene-pmpcb	chrIV	21449283	21454348	+	1614	0,239500636107675	0,520780416269531	1	0,098	0,098	56	26	45
gene-pnpla7a	chrXIV	8404757	8422183	+	6416	0,56647131293472	0,838153480288769	0	NA	0	NA	NA	44
gene-poc1bl	chrX	10468045	10481833	+	3419	0,728068439118347	0,837451966153313	0	NA	0	NA	NA	3
gene-pof1b	chrVII	28876226	28891167	+	2770	0,812293497746102	0,824693102958567	0	NA	0	NA	NA	65
gene-polr3f	chrIX	20567042	20570375	-	1151	0,78808203414099	0,906877051202096	0	NA	0	NA	NA	NA
gene-ppfia1	chrII	22800930	22827259	+	6697	0,823135102791411	0,851520245604603	0	NA	0	NA	NA	NA
gene-ppfibp2b	chrXIX	1374023	1413211	+	5306	0,827585065404829	0,851375395543139	0	NA	0	NA	NA	NA
gene-ppil2	chrXIII	19197172	19211441	-	1815	0,777504059098327	0,862336809153513	0	NA	0	NA	NA	119
gene-ppip5k1a	chrII	22641063	22661441	-	5629	0,805190734119396	0,846161211502875	1	0,09	0,09	NA	NA	NA
gene-ppm1g	chrII	13976717	13983636	+	3415	0,468290307395533	0,905011718598242	0	NA	0	41	NA	NA
gene-ppp1r1b	chrXI	6898051	6918337	+	1762	0,274302891939581	0,75336734995759	0	NA	0	90	39	118
gene-ppp1r2	chrVIII	12595489	12606309	+	3075	0,389905280509622	0,734762035207365	1	0,139	0,139	198	NA	77
gene-ppp1r37	chrI	9934727	9965496	+	7783	0,137671841882282	0,472768818922987	0	NA	0	3	NA	2
gene-ppp1r9ala	chrXVI	10120940	10140271	+	5650	0,720417732418838	0,809885863991035	1	0,079	0,079	NA	NA	43
gene-ppp2r3b	chrXVI	3379943	3395605	+	4671	0,755693818676533	0,880755080407744	0	NA	0	NA	NA	43
gene-ppp2r5ca	chrXV	7470864	7484765	+	4744	0,741465477003595	0,808099525172028	1	0,134	0,134	NA	NA	245
gene-ppp6r2a	chrIV	21515886	21531198	+	4633	0,286944588879393	0,366264479924566	1	0,195	0,195	56	26	45
gene-ppp6r3	chrXIX	1648706	1667124	+	4757	0,821466177289344	0,846353890465105	0	NA	0	NA	NA	NA
gene-prkab1b	chrXIII	14699884	14703134	-	1332	0,842396586167447	0,791173253842272	1	0,412	0,412	NA	NA	68
gene-prkar2aa	chrXII	13775279	13808060	-	3077	0,718075731764665	0,798028124351591	0	NA	0	NA	NA	57
gene-prom2	chrVI	10028938	10040660	+	3417	0,411886373104721	0,673601092033645	0	NA	0	NA	NA	NA
gene-psmd1	chrVIII	12647950	12676692	-	3337	0,273785141735397	0,540738242059049	1	0,19	0,19	198	NA	77
gene-psme1	chrXXI	7208822	7213289	-	1057	0,526396986471657	0,808528902782444	0	NA	0	186	NA	125
gene-psmg1	chrVII	26620707	26625571	-	1027	0,902220074123146	0,943612010320411	0	NA	0	NA	NA	42
gene-ptdss1b	chrX	10028495	10034596	-	2186	0,815004036852688	0,954927258390628	0	NA	0	NA	NA	3
gene-ptgdsa	chrXIV	8181310	8184181	+	1110	0,762538190719312	0,90147325230802	0	NA	0	NA	NA	44
gene-ptgis	chrXVII	8228779	8234559	-	1752	0,555200930661103	0,695907751684831	0	NA	0	NA	NA	4
gene-ptp4a1	chrIX	19704877	19710498	-	2307	0,833601249030583	0,873979488930953	0	NA	0	NA	NA	NA
gene-ptp4a2b	chrX	12225487	12240610	+	2199	0,817383229155114	0,867015722526186	0	NA	0	NA	NA	3
gene-ptpn22	chrXII	6682143	6692757	-	3530	0,193735602823973	0,433530685264415	0	NA	0	144	66	57
gene-ptpn3	chrXX	8729546	8742496	+	3440	0,30279255421238	0,741465553407506	0	NA	0	108	NA	53
gene-qkia	chrXV	7970843	8031496	-	5798	0,768848706821862	0,867452368013672	0	NA	0	NA	NA	245
gene-rab11fip1a	chrXIII	12163239	12174752	-	5407	0,346901375525693	0,563727907847372	1	0,061	0,061	204	NA	68
gene-rab14l	chrXIV	6259411	6267079	+	1173	0,8031676952242	0,842225669354608	0	NA	0	NA	NA	44
gene-rab41	chrIV	5715101	5722104	-	2855	0,771396762255086	0,790710251231579	0	NA	0	NA	NA	41
gene-rab5aa	chrX	9568512	9575458	-	3661	0,793829767626019	0,808989004818903	0	NA	0	NA	NA	3
gene-rab5ab	chrXX	4396748	4403161	+	2490	0,786892446206284	0,848264673121945	0	NA	0	NA	NA	128
gene-rab6a	chrVII	19967382	19974287	-	2443	0,166037406265584	0,347815732408743	0	NA	0	130	59	42
gene-rad23aa	chrXI	2981394	2986000	-	1406	0,656371012183706	0,803893263224929	0	NA	0	NA	NA	118
gene-ralgapb	chrXVII	1106020	1117161	+	4714	0,83854838571485	0,875598965585663	0	NA	0	NA	NA	293
gene-rapgef6	chrVII	29842770	29902637	+	5489	0,804344820259894	0,847856011974258	0	NA	0	NA	NA	100
gene-rb1cc1	chrIII	16780751	16792710	-	6089	0,766284844674295	0,7885714535712	0	NA	0	NA	NA	NA
gene-rbm33a	chrXXI	13118866	13140320	+	5824	0,796985866688467	0,840299854189817	0	NA	0	NA	NA	94
gene-rbm45	chrVI	17219967	17223735	-	2134	0,800258531252422	0,881482572430516	1	0,056	0,056	NA	NA	299
gene-rbm47	chrIX	2010220	2040427	+	5574	0,807627862827414	0,863241162276183	1	0,032	0,032	NA	NA	NA
gene-rdh12l	chrXXI	15043345	15046295	+	1423	0,745873996510818	0,864319223971876	0	NA	0	NA	NA	94
gene-rdm1	chrXI	16822758	16841974	-	1340	0,724893568678412	0,849715876556415	0	NA	0	NA	NA	NA
gene-rffl	chrI	321120	327891	-	3526	0,710424934050778	0,888076115842857	1	0,027	0,027	NA	NA	NA
gene-rfx2	chrVIII	9728124	9752770	-	4419	0,180903640505609	0,572124975891299	0	NA	0	196	NA	77
gene-rhbdl2	chrXX	2551936	2556768	-	2372	0,778096988358633	0,826583815281283	0	NA	0	NA	NA	NA
gene-rhebl1	chrXVII	10035959	10040622	+	2636	0,686513942721619	0,849421548530435	0	NA	0	NA	NA	4
gene-rhot2	chrV	13541663	13549453	+	3067	0,812702728231286	0,843117625144123	0	NA	0	NA	NA	50
gene-rhpn2	chrII	5735863	5759421	-	4377	0,81263789223236	0,771356932198159	0	NA	0	NA	NA	NA
gene-riok1	chrIII	17659417	17668269	+	2602	0,830045814072412	0,891221666187006	0	NA	0	NA	NA	NA
gene-ripk3	chrVII	1967790	1973089	-	2386	0,807463899735116	0,874875001557885	0	NA	0	NA	NA	65
gene-rnf13	chrVIII	12564024	12588209	-	2285	0,353417781079828	0,567478767356891	0	NA	0	198	NA	77
gene-rnf144b	chrXX	17042295	17054914	+	2057	0,770071306364422	0,834910954187154	0	NA	0	NA	NA	266
gene-rnf213a	chrXI	10018847	10046114	+	16542	0,763154006469311	0,875404898293292	0	NA	0	NA	NA	118
gene-rnf216	chrXI	5644956	5659513	-	4727	0,680423862089251	0,665239853166669	0	NA	0	NA	NA	118
gene-rnf220a	chrIII	4570662	4702489	-	2970	0,790409623681413	0,861367295292495	0	NA	0	NA	NA	NA
gene-rock1	chrIII	13648702	13673271	+	6932	0,740156208204903	0,815518428019233	0	NA	0	NA	NA	34
gene-rpia	chrXV	1321527	1325782	+	2145	0,819164937296623	0,878083829957283	0	NA	0	NA	NA	NA
gene-rpl10	chrXII	20138920	20142031	+	838	0,808023193494338	0,853686420819758	0	NA	0	NA	NA	57
gene-rpl10a	chrXII	10477962	10480203	+	1121	0,115462717814159	0,420177822462618	1	0,059	0,059	145	NA	57
gene-rpl11	chrX	3617339	3621458	-	2045	0,728874432911448	0,686986985193947	0	NA	0	NA	NA	3
gene-rpl12	chrII	22741966	22744242	-	767	0,665551167410675	0,876854409394516	0	NA	0	NA	NA	NA
gene-rpl13	chrII	10970247	10973256	+	914	0,626936642180907	0,782479316973739	0	NA	0	NA	NA	NA
gene-rpl13a	chrXV	7386904	7389701	+	722	0,950493207795057	0,934434088204034	0	NA	0	NA	NA	245
gene-rpl15	chrX	14240358	14243124	+	753	0,852166735002899	0,901444349481978	0	NA	0	NA	NA	3
gene-rpl18a	chrIV	34107828	34110598	-	677	0,711626486838658	0,862555349722493	0	NA	0	NA	NA	NA
gene-rpl19	chrXI	7264826	7267358	-	779	0,55514039134121	0,840292456766255	0	NA	0	90	NA	118
gene-rpl23	chrXI	342828	345517	-	582	0,806573974314479	0,847133536559982	0	NA	0	NA	NA	NA
gene-rpl24	chrXVI	7587690	7590036	+	609	0,740357071981729	0,867822592158282	0	NA	0	NA	NA	43
gene-rpl3	chrXI	16157519	16161207	+	1379	0,784222661969598	0,891979403176888	0	NA	0	NA	NA	NA
gene-rpl35	chrXIII	588819	590850	+	519	0,77146399870246	0,837922343874793	0	NA	0	NA	NA	NA
gene-rpl9	chrIX	1707872	1710764	-	842	0,775295138334628	0,732694935129819	0	NA	0	NA	NA	NA
gene-rplp1	chrX	8173865	8175430	+	545	0,821337115298161	0,858435259508723	0	NA	0	NA	NA	3
gene-rplp2	chrXVII	3931884	3933692	+	602	0,733437466675023	0,948917812535442	1	0,004	0,004	NA	NA	74
gene-rps11	chrXI	15240992	15243171	-	673	0,795895256084335	0,868104767975942	0	NA	0	NA	NA	174
gene-rps13	chrXIX	16382715	16385846	+	577	0,624195164818264	0,760912672667121	0	NA	0	NA	NA	70
gene-rps14	chrVII	30606816	30609332	+	650	0,805640548794684	0,854500775499392	0	NA	0	NA	NA	100
gene-rps15	chrIII	8445809	8447773	+	543	0,644233339971219	0,809661897798445	0	NA	0	NA	NA	NA
gene-rps18	chrX	17395096	17396198	+	471	0,693191159662545	0,823055903141763	0	NA	0	NA	NA	NA
gene-rps19	chrXX	1539512	1544013	-	533	0,760890956220885	0,826664478425651	0	NA	0	NA	NA	NA
gene-rps25	chrI	4590585	4593271	+	549	0,833448383899563	0,865127113258706	0	NA	0	NA	NA	63
gene-rps27.1	chrX	6628625	6631295	+	586	0,749980441755615	0,869333565609262	0	NA	0	NA	NA	3
gene-rps27a	chrVI	16967500	16969582	-	615	0,815989087162679	0,915623488337751	0	NA	0	NA	NA	299
gene-rps5	chrX	5279085	5282121	+	849	0,865249743245364	0,900328572789698	0	NA	0	NA	NA	3
gene-rps6	chrIX	13441300	13444996	-	911	0,166831252975082	0,820338064990769	0	NA	0	69	30	48
gene-rps8a	chrIII	10629375	10632592	+	784	0,656048082133019	0,832880086505903	0	NA	0	NA	NA	NA
gene-rps9	chrXX	7085075	7087139	-	799	0,674408999231324	0,875119761704328	0	NA	0	107	NA	1
gene-rpsa	chrXI	3286555	3289119	-	1133	0,906657850755489	0,827961561109534	1	0,025	0,025	NA	NA	118
gene-rsrc1	chrI	9132777	9221582	-	1479	0,43313228413506	0,713969953292394	0	NA	0	3	NA	2
gene-rtn3	chrVII	12211112	12234082	+	3614	0,511050285088435	0,72294551559091	0	NA	0	128	NA	42
gene-rtn4a	chrVI	16980302	17004295	+	4673	0,764699867924749	0,831551879390867	1	0,009	0,009	NA	NA	299
gene-rtraf	chrI	27118648	27121205	-	1252	0,77315358139208	0,814241286140131	0	NA	0	NA	NA	135
gene-runx3	chrXV	4512995	4555054	-	1548	0,83533236582257	0,864271910185915	0	NA	0	NA	NA	NA
gene-rwdd1	chrXX	17174514	17179427	-	1554	0,87047167800798	0,87331864693104	0	NA	0	NA	NA	266
gene-rxrbb	chrXX	10196699	10204182	-	3704	0,321171745878073	0,799626241379326	0	NA	0	109	NA	53
gene-sacm1la	chrX	135617	147338	-	3896	0,806310056240894	0,859652262213348	0	NA	0	NA	NA	NA
gene-samd10a	chrXII	5131207	5137075	+	1371	0,627016722089892	0,923063136481462	0	NA	0	141	NA	57
gene-satb2	chrXVI	16628845	16666817	+	5076	0,792263748716589	0,84661728949136	0	NA	0	NA	NA	6
gene-scamp2l	chrII	19808463	19814902	+	2426	0,831867591853439	0,869492198414019	0	NA	0	NA	NA	NA
gene-scel	chrXVI	2418901	2425130	-	1807	0,777654884113974	0,841931243809712	0	NA	0	NA	NA	43
gene-scfd2	chrVIII	19719491	19775006	-	2742	0,77064872910824	0,867695973886579	0	NA	0	NA	NA	NA
gene-scinla	chrVIII	3469285	3476589	-	2806	0,744555807822819	0,865485684848053	0	NA	0	NA	NA	91
gene-scinlb	chrIII	8798527	8809442	-	2946	0,656410019715026	0,873597550588329	0	NA	0	NA	NA	NA
gene-scpep1	chrXI	2275336	2282737	-	1749	0,843543999516189	0,868290538456423	0	NA	0	NA	NA	118
gene-scrib	chrXXI	14240984	14288656	+	8682	0,80852460678441	0,826293132601875	0	NA	0	NA	NA	94
gene-sec62	chrIII	12497850	12505540	-	3536	0,841703202308561	0,846204002146692	0	NA	0	NA	NA	NA
gene-selenoo1	chrXIX	6593278	6598277	+	3269	0,561597646258491	0,805809583134192	0	NA	0	NA	NA	70
gene-senp7	chrXVI	6550988	6567068	+	4084	0,631413380389079	0,814374395904532	0	NA	0	172	NA	43
gene-sept12	chrXI	496929	537142	+	6234	0,823206908813885	0,879742964497035	0	NA	0	NA	NA	NA
gene-sept7b	chrXX	4583667	4596643	+	1526	0,760662846044716	0,86170730033488	0	NA	0	NA	NA	128
gene-sept8a	chrVII	26006298	26030276	+	4602	0,76334330275728	0,892667124015219	0	NA	0	NA	NA	42
gene-serbp1a	chrVIII	20430845	20436482	-	2309	0,743233177619656	0,862550450145471	0	NA	0	NA	NA	NA
gene-serinc5	chrXIII	9609070	9624849	+	3922	0,760401047014657	0,845562653215969	0	NA	0	NA	NA	68
gene-sfpq	chrX	3560299	3578006	-	12742	0,590285545137561	0,838354427922038	0	NA	0	NA	NA	3
gene-sgk2a	chrXII	13388776	13397983	+	3888	0,663846314784585	0,796879614293098	0	NA	0	NA	NA	57
gene-sgk3	chrXXI	11381361	11390334	-	2655	0,0323381787713091	0,1896485430507	0	NA	0	190	82	94
gene-sh3bgrl	chrIV	15650585	15659116	-	1400	0,332148882997004	0,672754573606638	1	0,054	0,054	51	22	45
gene-sh3d19	chrIX	15884228	15895274	-	3395	0,802582728946043	0,853886372041808	0	NA	0	NA	NA	48
gene-sh3d21	chrXX	2168627	2175852	-	2597	0,774697290047594	0,842549148552286	0	NA	0	NA	NA	NA
gene-sh3gl1b	chrVIII	16663411	16673279	-	4472	0,744271450959419	0,851859662556086	0	NA	0	NA	NA	77
gene-sh3kbp1	chrXXI	15399396	15417691	+	3316	0,79267384181499	0,845504327100655	0	NA	0	NA	NA	94
gene-shc1	chrXX	6298570	6317236	-	4843	0,251241022210542	0,535027969975611	0	NA	0	107	NA	1
gene-shroom3	chrXIV	15399036	15441994	+	9722	0,776951067477039	0,873559595534727	0	NA	0	NA	NA	44
gene-si:cabz01101003.1	chrVII	1996198	2003380	+	4200	0,816297095424831	0,903095676794214	0	NA	0	NA	NA	65
gene-si:ch1073-513e17.1	chrX	3648667	3658469	-	2992	0,812457431574131	0,843648530588999	0	NA	0	NA	NA	3
gene-si:ch211-122f10.4	chrII	12135335	12139267	-	2076	0,42650560740896	0,785986476265424	0	NA	0	39	NA	NA
gene-si:ch211-129c21.1	chrVIII	20495047	20514390	-	3580	0,732746758386354	0,917657284785627	0	NA	0	NA	NA	NA
gene-si:ch211-140m22.7	chrXVI	234785	240808	+	1844	0,919014392440378	0,934374777058818	0	NA	0	NA	NA	NA
gene-si:ch211-150o23.3	chrXII	10957713	10961941	-	2032	0,448852388995179	0,795923214573907	0	NA	0	NA	NA	57
gene-si:ch211-152p11.4	chrX	806918	814158	+	3423	0,564139521348691	0,712582372647324	0	NA	0	NA	NA	NA
gene-si:ch211-154o6.3	chrXX	7995529	8002391	-	2468	0,525442895587296	0,657155197132539	0	NA	0	107	NA	53
gene-si:ch211-158d24.2	chrXIII	534298	558057	-	4224	0,773754536980212	0,873205296334108	0	NA	0	NA	NA	NA
gene-si:ch211-203d1.3	chrIV	10605012	10614259	+	3171	0,241968507112303	0,521934612860252	1	0,089	0,089	50	NA	24
gene-si:ch211-222l21.1	chrXVII	6910373	6913133	-	1418	0,844165139856029	0,99378550888368	0	NA	0	NA	NA	4
gene-si:ch211-285f17.1	chrXXI	12861061	12927367	-	8780	0,800447496521017	0,827028093222403	0	NA	0	NA	NA	94
gene-si:ch211-39i22.1	chrXVI	12100024	12113353	-	1642	0,244936095437364	0,575391895250564	1	0,945	0,945	179	NA	43
gene-si:ch211-79k12.1	chrXX	1559128	1567038	-	1950	0,834547460015052	0,883244576539327	0	NA	0	NA	NA	NA
gene-si:ch73-281n10.2	chrI	4683042	4686454	-	1322	0,74560870468	0,889188381809713	0	NA	0	NA	NA	63
gene-si:ch73-63e15.2	chrVIII	18300490	18345434	+	12493	0,800142869769881	0,838865644546989	0	NA	0	NA	NA	127
gene-si:ch73-86n18.1	chrXX	7972952	7978290	+	2383	0,229314906561963	0,60050269144569	0	NA	0	107	NA	53
gene-si:dkey-178e17.1	chrXIII	1648718	1662808	+	3200	0,78991234381341	0,848673185335343	0	NA	0	NA	NA	NA
gene-si:dkey-237i9.8	chrIX	11971027	11984800	+	4760	0,25847017633824	0,392847641209593	3	0,11675	0,363	68	NA	48
gene-si:dkey-262k9.2	chrXX	10355138	10365701	+	3834	0,320657590848399	0,513010629585565	0	NA	0	109	NA	22
gene-si:dkey-85k7.12	chrVII	9108958	9128055	+	7775	0,772030589158157	0,888906760256266	0	NA	0	125	NA	42
gene-si:dkey-93h22.7	chrIX	6890237	6894190	-	1744	0,767936156083934	0,91514104710134	0	NA	0	NA	NA	48
gene-si:dkeyp-97a10.3	chrXX	5771677	5782077	-	4079	0,428360362698282	0,697593796686028	0	NA	0	106	NA	1
gene-si:rp71-17i16.5	chrXII	17256873	17268899	+	4953	0,896549094010822	0,795863157309801	0	NA	0	NA	NA	57
gene-sidt2	chrI	2705859	2714963	-	3930	0,785710175965915	0,856800067968124	0	NA	0	NA	NA	135
gene-sik2b	chrI	9069528	9106939	+	6311	0,449963524502986	0,576421341139602	0	NA	0	3	NA	2
gene-slc12a2	chrXIV	14717754	14756338	+	6869	0,789761079331265	0,845617693313961	0	NA	0	NA	NA	44
gene-slc25a33	chrXII	10963204	10969736	-	3342	0,554357993586655	0,852209936223671	0	NA	0	NA	NA	57
gene-slc25a39	chrXI	16151038	16156879	+	2221	0,841344687399868	0,879776843908742	0	NA	0	NA	NA	NA
gene-slc25a3a	chrIV	23459674	23465407	+	1812	0,301114650472939	0,713205693312815	0	NA	0	57	NA	45
gene-slc27a1a	chrXI	8675142	8681766	-	3257	0,172666986993362	0,31392455828127	0	NA	0	91	NA	118
gene-slc31a1	chrXIV	370784	378477	+	2490	0,833069035083391	0,797789369880611	0	NA	0	NA	NA	141
gene-slc35a3a	chrVIII	16968679	16974837	+	2712	0,856500531537046	0,904091830566689	0	NA	0	NA	NA	NA
gene-slc35b3	chrXXI	8069383	8075318	-	2264	0,58454548585319	0,841597133470118	0	NA	0	187	NA	12
gene-slc35c2	chrXII	17227991	17235060	-	2711	0,794703811222163	0,852628346903769	0	NA	0	NA	NA	57
gene-slc37a1	chrXVI	143859	173338	+	3333	0,722508468365749	0,90502991030499	1	0,14	0,14	NA	NA	NA
gene-slc39a14	chrXIII	19245037	19259475	-	7498	0,818542406459817	0,847819765519572	0	NA	0	NA	NA	119
gene-slc4a11	chrXV	1269347	1320263	+	5107	0,812265876195724	0,848623893715191	0	NA	0	NA	NA	NA
gene-slc4a4a	chrXIII	19098000	19134575	-	4051	0,79011313314485	0,855982093849644	0	NA	0	NA	NA	119
gene-slc9a3.1	chrX	4158481	4174584	+	4075	0,772116721282034	0,851643444140478	1	0,021	0,021	NA	NA	3
gene-slc9a3r1a	chrV	1305200	1319495	-	1802	0,754998109618464	0,837693915271381	0	NA	0	NA	NA	NA
gene-slc9a8	chrXII	950865	964515	-	2788	0,768914385992394	0,849368792166043	0	NA	0	NA	NA	300
gene-slf2	chrVI	10653418	10665025	+	5888	0,805125675968953	0,867852737903567	0	NA	0	NA	NA	NA
gene-slmapa	chrXVII	1751807	1785118	-	6893	0,798054855874343	0,85574391604697	0	NA	0	NA	NA	293
gene-sltm	chrII	11665718	11676145	+	3879	0,78359028539352	0,849874886586419	0	NA	0	NA	NA	NA
gene-smad6b	chrXIX	17774337	17791177	-	2547	0,789060635323271	0,869059535325047	0	NA	0	NA	NA	70
gene-smad7	chrXIV	4468301	4484281	+	2375	0,799528338145127	0,858214464284961	0	NA	0	NA	NA	44
gene-smim14	chrIX	1727897	1734460	-	2432	0,784250837268596	0,863199773954989	0	NA	0	NA	NA	NA
gene-snd1	chrIV	30517773	30631328	+	3761	0,823610258312919	0,851767584030409	0	NA	0	NA	NA	232
gene-snrka	chrXX	17508049	17533369	-	4406	0,802536509599051	0,866672415314291	0	NA	0	NA	NA	266
gene-snrnp70	chrXI	215807	222035	+	2057	0,843961350716581	0,859342283376325	0	NA	0	NA	NA	NA
gene-snrpg	chrXII	19702990	19704386	+	521	0,825691186998555	0,785803376486464	0	NA	0	NA	NA	57
gene-snx29	chrV	5552577	5637288	-	4957	0,740380498784437	0,848663407975986	0	NA	0	NA	NA	40
gene-snx6	chrXV	183597	188944	+	2541	0,729551164210576	0,830073235520439	0	NA	0	NA	NA	NA
gene-spag7	chrVII	25164814	25167918	-	1714	0,885821593277938	0,93509868288002	0	NA	0	NA	NA	42
gene-sparc	chrIV	4475975	4487038	+	1747	0,806747714330084	0,8563944658401	0	NA	0	NA	NA	41
gene-spg21	chrII	843191	854511	+	2348	0,768635928027564	0,868393150645003	0	NA	0	32	NA	NA
gene-spint1a	chrXV	3087689	3093324	-	2738	0,810361163549652	0,877482073785086	0	NA	0	NA	NA	NA
gene-spint2	chrI	645386	655192	+	2022	0,86634924243316	0,876508334222664	0	NA	0	NA	NA	NA
gene-spire1a	chrX	9851355	9874733	-	4084	0,747884574644777	0,869021913230532	0	NA	0	NA	NA	3
gene-spns1	chrXI	17544063	17553549	-	2515	0,735467942565879	0,828093004139089	0	NA	0	NA	NA	NA
gene-sppl3	chrXIV	7458926	7476151	-	4571	0,821063770666957	0,843202015018552	0	NA	0	NA	NA	44
gene-sptan1	chrXIV	14435542	14465433	-	7986	0,797259417212144	0,834289104181998	0	NA	0	NA	NA	44
gene-sptlc3	chrVI	6955131	6973800	+	3503	0,775825894644428	0,860386876140244	0	NA	0	NA	NA	NA
gene-sqor	chrXIX	16771522	16776053	-	2157	0,718419423297314	0,916618266469911	0	NA	0	NA	NA	70
gene-sra1	chrVII	30583886	30587415	+	1635	0,765787443522962	0,721699009728102	1	0,183	0,183	NA	NA	100
gene-src	chrXII	5775495	5796076	-	4689	0,698488570214147	0,824016794180006	0	NA	0	NA	NA	57
gene-srfa	chrVI	2817556	2833540	+	2572	0,853113864560683	0,903915494081446	0	NA	0	NA	NA	NA
gene-srpra	chrI	3809856	3815455	-	2870	0,797512927299945	0,889349068289439	0	NA	0	NA	NA	63
gene-srrt	chrVII	20416217	20424627	+	3052	0,228127994100783	0,467107442728073	0	NA	0	130	NA	42
gene-srsf2a	chrV	8505091	8508191	+	2719	0,843153379821367	0,937304372400928	0	NA	0	18	NA	40
gene-srsf2b	chrXI	17396277	17399616	-	2657	0,759914641120003	0,763260638364439	4	0,0486666666666667	0,184	NA	NA	NA
gene-srsf3a	chrXVII	7858961	7864082	-	2255	0,693295517500457	0,770504140818554	1	0,072	0,072	208	NA	4
gene-srsf5a	chrXV	11889906	11894971	-	1991	0,861768713190515	0,75904226060844	0	NA	0	NA	NA	NA
gene-srsf7a	chrI	16092589	16100697	+	3161	0,646017090313187	0,867620717040152	0	NA	0	NA	NA	2
gene-srsf9	chrXIV	6833862	6838805	-	1929	0,833271287067416	0,822092049980273	0	NA	0	NA	NA	44
gene-ssuh2rs1	chrXII	1425102	1430314	-	2384	0,729547278841143	0,809782322342122	0	NA	0	NA	NA	300
gene-st6galnac	chrV	14901299	14907524	+	3230	0,738083779757759	0,840146680228642	0	NA	0	NA	NA	113
gene-stam2	chrXVI	18500449	18505708	-	1918	0,796990861517405	0,831651777118777	0	NA	0	NA	NA	NA
gene-stard13b	chrI	13812590	13862046	+	6506	0,697469318945585	0,847853781838226	0	NA	0	NA	NA	2
gene-stard3nl	chrIII	16985738	16991862	-	1785	0,78648585915832	0,83315582561086	0	NA	0	NA	NA	NA
gene-stat1a	chrI	29086769	29093171	-	3010	0,833778781037792	0,893395677649427	0	NA	0	NA	NA	NA
gene-stat3	chrXI	6473118	6484711	+	4245	0,0605148169268972	0,107567799712835	1	0,082	0,082	90	39	118
gene-stat5a	chrXI	6488872	6523139	+	4524	0,154747657769596	0,192188310564932	0	NA	0	90	39	118
gene-stau2	chrXXI	10699420	10763904	+	3540	0,109464705722553	0,181553652177989	0	NA	0	190	82	123
gene-stk24a	chrXVI	9530221	9540198	+	4468	0,708483822905995	0,876087166855578	0	NA	0	NA	NA	43
gene-stk39	chrXVI	10535661	10554940	+	4924	0,80506628402267	0,872388877739253	0	NA	0	NA	NA	43
gene-stx12	chrX	23442	30171	+	1506	0,790844501202774	0,830696362738211	1	0,191	0,191	NA	NA	NA
gene-stx19	chrXVI	13393873	13399020	-	3974	0,787271470737098	0,862312682837909	1	0,141	0,141	NA	NA	43
gene-stx5a	chrIV	5292154	5297335	-	2444	0,778803283243811	0,845639713923735	0	NA	0	NA	NA	41
gene-stx8	chrIX	5256142	5293329	+	1508	0,773677981231979	0,847933667536755	0	NA	0	NA	NA	48
gene-stxbp6	chrXV	9268878	9310925	+	2265	0,735466790531553	0,835668972408283	0	NA	0	NA	NA	245
gene-suclg2	chrXVII	14878362	14946250	-	2154	0,762249924822688	0,82532546706615	0	NA	0	NA	NA	4
gene-sufu	chrVI	9962004	9968503	+	2909	0,601448802821854	0,787641099713508	0	NA	0	NA	NA	NA
gene-sugct	chrXXI	17326566	17351625	+	4319	0,788524650189709	0,869872985005674	1	0,026	0,026	NA	NA	NA
gene-sumo2a	chrIX	5112427	5116096	-	864	0,0791328320692389	0,300173226486945	0	NA	0	61	NA	48
gene-surf2	chrXIV	5792320	5794756	+	1520	0,781701349787741	0,847129525634541	0	NA	0	NA	NA	44
gene-sybl1	chrIV	15799099	15802824	+	1927	0,217581312495571	0,465021492588332	0	NA	0	51	22	45
gene-syde2	chrVIII	8162804	8198042	-	8036	0,583306116598371	0,799060915117195	0	NA	0	195	NA	77
gene-syk	chrXIV	13690729	13716162	-	3987	0,786293210260835	0,896410458062333	0	NA	0	NA	NA	44
gene-syne2b	chrXV	528064	610513	+	32357	0,814236929905931	0,860053465400494	0	NA	0	NA	NA	NA
gene-syngr2b	chrIX	6884866	6890140	-	1976	0,798050538393084	0,933301225791646	0	NA	0	NA	NA	48
gene-synrg	chrI	12609599	12637908	+	5362	0,414206157031925	0,825810512583465	0	NA	0	5	NA	2
gene-sytl4	chrIV	6425069	6432866	-	4182	0,741922871548189	0,851056490359336	0	NA	0	NA	13	41
gene-taf15	chrI	6421728	6428755	+	1856	0,794155882660846	0,892871208007919	0	NA	0	NA	NA	2
gene-taldo1	chrII	21769924	21776267	+	1454	0,799975380424643	0,878234196095287	0	NA	0	NA	NA	NA
gene-taok1a	chrI	12029325	12042248	-	7107	0,417847843704283	0,689533047881667	0	NA	0	NA	NA	2
gene-tardbpa	chrXII	11536568	11541285	-	3532	0,715338934059296	0,901339452488711	0	NA	0	NA	NA	57
gene-tasp1	chrVI	6989294	7017070	-	6139	0,799498612128087	0,717962441742353	0	NA	0	NA	NA	NA
gene-tax1bp1b	chrXX	9800271	9818318	+	3515	0,446715615241258	0,825126692972525	1	0,126	0,126	109	NA	53
gene-tbc1d1	chrIX	1570270	1606569	+	6333	0,716724808349976	0,828981329827315	0	NA	0	NA	NA	NA
gene-tbc1d10c	chrIV	9197250	9204319	+	3784	0,310533758985436	0,556678290120338	0	NA	0	49	NA	41
gene-tbc1d23	chrVIII	19230075	19236490	-	2472	0,78413348614254	0,820691953699333	0	NA	0	NA	NA	127
gene-tbc1d4	chrXVI	2572524	2589567	+	6973	0,79109164808651	0,883051109143948	0	NA	0	NA	NA	43
gene-tbca	chrXIV	1342322	1349691	-	1007	0,806700789139202	0,855407294212901	0	NA	0	NA	NA	141
gene-tbx1	chrXIII	15631251	15640412	-	2541	0,785242746102677	0,821982682168383	0	NA	0	NA	NA	68
gene-tbx2b	chrI	19024278	19032557	-	3442	0,782253508581939	0,839710636468098	0	NA	0	NA	NA	18
gene-tcf3a	chrIII	7410835	7436476	+	5276	0,714609470282567	0,856936956274293	0	NA	0	NA	NA	NA
gene-tead1b	chrII	10791821	10833107	-	4621	0,57845058790141	0,815881975956413	0	NA	0	NA	NA	NA
gene-tead3b	chrXVII	3873678	3899391	-	4607	0,779673793098472	0,791123767650041	0	NA	0	NA	NA	74
gene-tecpr1a	chrV	14399771	14408397	-	4875	0,748163385194975	0,861677262074676	0	NA	0	NA	NA	113
gene-tecpr2	chrXV	40868	59773	+	6364	0,809130101651653	0,738663544466303	0	NA	0	NA	NA	NA
gene-tefa	chrV	5078598	5085805	+	2870	0,820020269498207	0,765821269350005	0	NA	0	NA	NA	40
gene-tegt	chrXII	5521139	5525619	+	1800	0,401171023643764	0,806183330211538	0	NA	0	NA	NA	57
gene-tescb	chrXIV	6892829	6896138	+	1792	0,84169698312842	0,841035922675725	0	NA	0	NA	NA	44
gene-tfap2c	chrXVII	4751619	4761849	+	2911	0,763795526524609	0,843349829000573	0	NA	0	NA	NA	74
gene-tfpia	chrXVI	5665890	5692557	-	1705	0,790721598296538	0,880299778273379	0	NA	0	NA	NA	43
gene-tgfbr3	chrVIII	3604524	3660758	+	6117	0,735186455837881	0,79769737132373	0	NA	0	NA	NA	91
gene-tgm2b	chrXVII	12819280	12829403	-	2428	0,820453583324121	0,903764797550404	0	NA	0	NA	NA	4
gene-thoc2	chrVII	20140729	20161786	+	6699	0,39999416647984	0,697653121948049	0	NA	0	130	NA	42
gene-thoc6	chrXI	17002698	17007785	-	1289	0,759603882849415	0,869635382142408	0	NA	0	NA	NA	NA
gene-tjp1a	chrII	9510192	9582317	-	7738	0,667792859183665	0,828535737542633	0	NA	0	NA	NA	NA
gene-tjp2a	chrXIV	11019198	11044756	+	6327	0,784103212360724	0,794292042246042	0	NA	0	NA	NA	44
gene-tk2	chrVI	1284372	1294100	-	2363	0,719374262423681	0,794291010962119	0	NA	0	NA	NA	NA
gene-tktb	chrXII	8498009	8503840	-	2515	0,23729815804082	0,344065211886911	0	NA	0	144	NA	27
gene-tle5	chrVIII	15763713	15792154	+	3937	0,793863882875837	0,836454579272517	0	NA	0	NA	NA	77
gene-tm4sf21a	chrVII	20580597	20582620	-	1085	0,0196453908532356	0,0956977661205243	1	0,042	0,042	130	60	42
gene-tmbim4	chrIV	22353282	22357207	+	1782	0,148216824409291	0,293974772937778	0	NA	0	56	26	45
gene-tmc6b	chrIX	6905023	6916556	+	3435	0,579024369977632	0,762892617720037	0	NA	0	NA	NA	48
gene-tmco3	chrII	8149548	8157438	-	3064	0,36982678067042	0,728257965315854	0	NA	0	NA	NA	173
gene-tmem104	chrXI	17148715	17164221	-	2653	0,870071484678591	0,877017889308863	0	NA	0	NA	NA	NA
gene-tmem131	chrVIII	18917563	18939434	-	6097	0,807104948888407	0,872629274487098	0	NA	0	NA	NA	127
gene-tmem168a	chrIV	27343346	27352736	-	3828	0,361517709543293	0,590051667512069	0	NA	0	57	NA	39
gene-tmem19	chrIV	33454948	33460246	+	1763	0,851429959294561	0,896311183046426	0	NA	0	NA	NA	NA
gene-tmem205	chrXI	3734494	3737778	+	1820	0,776359860207556	0,838290192337476	0	NA	0	88	NA	118
gene-tmem245	chrXX	8977107	8988121	+	4647	0,628912784264837	0,814260964100226	0	NA	0	NA	NA	53
gene-tmem248	chrVII	29358474	29366624	+	3355	0,819570555188746	0,858756386657294	0	NA	0	NA	NA	100
gene-tmem269	chrXII	6583549	6591549	+	4465	0,0840486003196781	0,19933711595452	0	NA	0	144	66	57
gene-tmem30b	chrXV	8260415	8265051	+	2361	0,730457314844289	0,704380449685047	1	0,065	0,065	NA	NA	245
gene-tmem38b	chrXIV	4808648	4815093	-	1952	0,843809689317935	0,87492299896309	0	NA	0	NA	NA	44
gene-tmem41aa	chrXVI	11617648	11620501	-	1688	0,487449012250899	0,787184266877656	0	NA	0	178	NA	43
gene-tmem59	chrIII	11813675	11816474	-	1519	0,740243836398892	0,786289106188205	0	NA	0	NA	NA	NA
gene-tmod4	chrXX	3160771	3171429	-	1949	0,769933355442889	0,793482251606638	0	NA	0	NA	NA	NA
gene-tnfrsfa	chrXIV	1853691	1867710	-	2567	0,804376834139953	0,850073605986639	0	NA	0	NA	NA	141
gene-tnfsf10l	chrVII	1329814	1354583	-	2979	0,818402963126375	0,857163530745944	0	NA	0	NA	NA	65
gene-tnip1	chrIV	13370805	13383678	+	3772	0,152990418374778	0,34528835291178	4	0,24175	0,967	51	17	41
gene-tnk1	chrVII	4894389	4917383	-	4697	0,78771431106329	0,846001723486367	0	NA	0	NA	NA	42
gene-tnnc1b	chrXII	18666443	18670902	+	1395	0,856382542836383	0,880388565520892	0	NA	0	NA	NA	57
gene-tnnt3a	chrXIX	15037620	15048692	-	1315	0,433338911537522	0,404141628984946	3	0,2615	0,73	NA	NA	70
gene-tns1b	chrXVI	6086508	6213704	-	8497	0,758760945756052	0,840836435001408	0	NA	0	NA	NA	43
gene-tom1	chrXI	4247039	4253431	-	2160	0,858337871770421	0,862525657965744	0	NA	0	NA	NA	118
gene-tom1l2	chrV	14552557	14559671	-	1668	0,811876853150644	0,842639003520539	0	NA	0	NA	NA	113
gene-tp53	chrVII	4836480	4841447	-	1896	0,752990409492779	0,787265827546296	0	NA	0	NA	NA	42
gene-tp53i13	chrI	3181553	3185708	+	2241	0,762125466619636	0,778790938348379	0	NA	0	NA	NA	135
gene-tp63	chrVIII	18844435	18869964	+	3231	0,810426728511835	0,855215447667953	0	NA	0	NA	NA	127
gene-tpcn2	chrII	4073287	4089003	-	3090	0,784588013246217	0,855555998393048	0	NA	0	NA	NA	NA
gene-tpd52l2b	chrXII	7911166	7927690	+	3710	0,0780378991346268	0,476300362090549	0	NA	0	144	NA	27
gene-tpm2	chrXIV	13911466	13930504	-	1586	0,826334554547744	0,899702010592259	0	NA	0	NA	NA	44
gene-tpm3	chrX	411814	423434	-	2059	0,807773896321163	0,899592483632714	0	NA	0	NA	NA	NA
gene-tpm4a	chrVIII	15554953	15572860	-	3109	0,780475715010023	0,798135176437405	0	NA	0	NA	NA	77
gene-tprg1	chrVIII	3252461	3268543	+	2591	0,77704077345677	0,827198637657504	0	NA	0	NA	NA	91
gene-tpst1	chrI	18741331	18766765	-	1988	0,807297843239948	0,875682007450098	0	NA	0	NA	NA	18
gene-tra2b	chrXVI	11573635	11577990	+	3274	0,569553012714963	0,812388562325034	0	NA	0	NA	NA	43
gene-traf2b	chrXIV	5869200	5879578	-	3393	0,552275382707294	0,774834404865509	0	NA	0	NA	NA	44
gene-traf3	chrXV	79879	86815	+	3231	0,76761031917522	0,909607084638383	0	NA	0	NA	NA	NA
gene-trappc11	chrIV	24006877	24036654	-	4441	0,121892695922753	0,572138399268582	0	NA	0	57	NA	45
gene-trappc12	chrXV	15187657	15207635	-	3198	0,812883644207641	0,839590023390116	0	NA	0	NA	NA	NA
gene-trappc2l	chrII	8726067	8727463	+	594	0,839339194105015	0,87348630122533	0	NA	0	NA	NA	NA
gene-trim25	chrIX	11756074	11764118	-	4167	0,555009241643452	0,756041005794413	0	NA	0	68	NA	48
gene-trip10b	chrIX	17742495	17755416	-	3215	0,798737619937404	0,869714817292473	1	0,062	0,062	NA	NA	48
gene-trmt61a	chrXV	838969	847559	-	1480	0,800005879483686	0,87034880620711	0	NA	0	NA	NA	NA
gene-trnau1apb	chrIII	6287003	6292375	+	1830	0,787404492281433	0,741075255103224	0	NA	0	NA	NA	NA
gene-trpm4a	chrXI	1240398	1270922	+	5128	0,758891651397313	0,838849644655285	0	NA	0	NA	NA	298
gene-trpm7	chrII	15960483	15993314	+	6684	0,178794818068124	0,555418128129196	0	NA	0	44	NA	NA
gene-trpv4	chrXIII	9031357	9042409	+	3727	0,712942242468978	0,689761122434015	0	NA	0	NA	NA	68
gene-tsg101a	chrXIX	10629605	10637553	+	2679	0,276924634768384	0,673474647169766	0	NA	0	165	NA	70
gene-tspan15	chrII	13849427	13865177	+	2295	0,356123113857845	0,816271047530776	0	NA	0	41	NA	NA
gene-tspan36	chrXIII	6481308	6486571	-	1404	0,750016400665353	0,904922685606618	0	NA	0	NA	NA	NA
gene-tspan4b	chrXI	1138133	1146105	-	2133	0,753226469792835	0,756420194115968	0	NA	0	NA	NA	298
gene-tspo	chrXVII	7772552	7774522	+	1196	0,236783416120558	0,45972720334159	0	NA	0	208	NA	4
gene-ttc22	chrVIII	9264506	9273585	+	6525	0,200220665786623	0,533232154888796	0	NA	0	196	NA	77
gene-ttc7b	chrXV	13498466	13516970	+	5148	0,8021543097102	0,842164776779799	0	NA	0	NA	NA	NA
gene-ttyh3a	chrXI	15189347	15210425	+	4327	0,782901166697476	0,818066901655358	0	NA	0	NA	NA	174
gene-twsg1a	chrIII	11165781	11177755	+	1363	0,807107197794485	0,890301239832642	0	NA	0	NA	NA	NA
gene-txn	chrVII	3334541	3336800	+	726	0,775206084676683	0,898155595712575	0	NA	0	NA	NA	42
gene-u2af2a	chrXX	7372774	7379402	-	3379	0,597565390948409	0,82834971535922	0	NA	0	107	NA	1
gene-uba52	chrVIII	10463625	10465448	+	579	0,0692162647837246	0,536403848562167	0	NA	0	196	86	77
gene-uba7	chrXVII	16350214	16374241	-	3544	0,796195025545479	0,809525696981778	0	NA	0	NA	NA	4
gene-ubap2a	chrXVII	14026234	14038517	-	5382	0,698664457408308	0,859449938247573	0	NA	0	NA	NA	4
gene-ubap2l	chrX	8795821	8816223	-	5169	0,709942743879068	0,807111755570454	0	NA	0	NA	NA	3
gene-ubash3ba	chrVII	20932018	20948372	-	3899	0,225994298544618	0,406654771863578	0	NA	0	130	60	42
gene-ube2kb	chrIX	1734112	1738703	+	2589	0,76975198963125	0,857522544949018	0	NA	0	NA	NA	NA
gene-ube2m	chrXI	16957112	16960351	+	1999	0,979824126542803	0,935015543621869	0	NA	0	NA	NA	NA
gene-ube2wb	chrXXI	10689558	10698250	+	2838	0,12290706754502	0,149859876735676	0	NA	0	190	82	123
gene-ube4b	chrXII	11461724	11477809	+	5509	0,553280385430599	0,836489106245093	0	NA	0	146	NA	57
gene-ubl5	chrIX	17715147	17717254	+	567	0,803784063016912	0,86026604713041	0	NA	0	NA	NA	48
gene-ubn2b	chrXI	3274756	3284451	-	4495	0,825287091573418	0,867813316830574	0	NA	0	NA	NA	118
gene-ubtf	chrXI	7821568	7831882	-	7321	0,353161855820174	0,513302844399613	0	NA	0	90	NA	118
gene-ubtfl	chrIII	17560665	17570369	+	3183	0,802685463005982	0,883235243620019	0	NA	0	NA	52	NA
gene-ubxn4	chrXVI	447929	455678	+	2110	0,722546716632679	0,784362892814728	0	NA	0	NA	NA	NA
gene-ubxn6	chrVIII	20469528	20475487	+	1675	0,762530983188268	0,806696883689553	0	NA	0	NA	NA	NA
gene-ufd1l	chrXIII	1498117	1503013	+	1556	0,819301167914834	0,858378618872781	0	NA	0	NA	NA	NA
gene-ufm1	chrVII	22891474	22898624	+	1330	0,350037196847649	0,820246511337998	0	NA	0	132	NA	42
gene-usf1	chrI	1029227	1034803	+	1703	0,722790444516899	0,850322180342197	0	NA	0	NA	NA	236
gene-usp25	chrVII	14912302	14941710	+	5073	0,0210264140817571	0,385578631808061	0	NA	0	129	NA	42
gene-usp4	chrXVII	9506810	9518872	-	5387	0,422276337986368	0,903317219826663	0	NA	0	NA	NA	4
gene-usp7	chrXI	15521730	15539479	-	5440	0,772067545588746	0,839637735862396	0	NA	0	NA	NA	NA
gene-vamp3	chrXVII	11867342	11874774	-	2596	0,720525406331493	0,833301130048788	0	NA	0	NA	NA	4
gene-vars2	chrX	162362	180581	+	4120	0,825517737469728	0,870236310329679	0	NA	0	NA	NA	NA
gene-vaspb	chrI	4541362	4559835	+	3435	0,769252690999994	0,841601779840571	0	NA	0	NA	NA	63
gene-vit	chrVI	6716964	6732535	-	3860	0,801307231400835	0,836515849208162	0	NA	0	NA	NA	NA
gene-vps16	chrI	29361419	29371354	-	3055	0,866239459615244	0,854138396854212	0	NA	0	NA	NA	NA
gene-vps29	chrXV	882018	886218	+	1069	0,846501139804087	0,895760777406249	1	0,131	0,131	NA	NA	NA
gene-vps4b	chrIII	1152731	1161529	+	3246	0,847963272107123	0,86723979901443	0	NA	0	NA	NA	NA
gene-vps8	chrVI	1409710	1436522	+	4675	0,809532884772379	0,878391730280021	0	NA	0	NA	NA	NA
gene-vrk1	chrXV	16205113	16212013	-	1485	0,805778921098411	0,837834319640618	0	NA	0	NA	NA	NA
gene-vrk2	chrVI	426465	448068	+	2317	0,797866805707731	0,843169913564477	0	NA	0	NA	NA	NA
gene-vwa8	chrXVI	16374149	16411866	-	6854	0,811239398194611	0,848352855115669	0	NA	0	NA	NA	6
gene-wbp1la	chrVI	2799859	2807128	+	2408	0,801797126130552	0,896551075937276	0	NA	0	NA	NA	NA
gene-wdfy1	chrI	1784464	1792860	+	3371	0,786514447047343	0,846286557198728	0	NA	0	NA	NA	236
gene-wdr45	chrXIV	239644	243819	+	1557	0,847194225321214	0,827537317468762	0	NA	0	NA	NA	141
gene-wdr59	chrII	23424161	23441691	+	3143	0,825362337726213	0,892457417165218	0	NA	0	NA	NA	NA
gene-wdr61	chrXIX	15860610	15866006	+	1576	0,782906960412951	0,844420485772865	0	NA	0	NA	NA	70
gene-wnk1b	chrIV	29061763	29125470	+	13801	0,79715476436909	0,864902164759526	0	NA	0	NA	NA	45
gene-wsb1	chrI	20009440	20021914	+	3872	0,639422799180262	0,744914858392615	0	NA	0	NA	NA	135
gene-wu:fj29h11	chrV	1095338	1120856	+	8980	0,780454161419545	0,860905315081933	0	NA	0	NA	NA	NA
gene-wwp2	chrXIX	811623	836240	-	3313	0,812536956905722	0,867519053414568	0	NA	0	NA	NA	NA
gene-xrcc2	chrXXI	17095289	17101749	-	1488	0,815365776310992	0,892011806906124	0	NA	0	NA	NA	NA
gene-yipf3	chrVI	18414241	18418253	-	1258	0,892283478940289	0,869058620696907	0	NA	0	NA	NA	299
gene-yme1l1a	chrXXI	15064771	15071283	-	3047	0,785633849159281	0,843843014504437	0	NA	0	NA	NA	94
gene-yrk	chrX	10284621	10297156	+	3182	0,505295586566273	0,715185254024298	0	NA	0	NA	NA	3
gene-ywhaba	chrXVII	1342119	1350262	+	1174	0,827905929650537	0,871285704128721	0	NA	0	NA	NA	293
gene-zbtb7b	chrXX	6900706	6917067	+	5884	0,268824040215349	0,638455240839462	0	NA	0	107	NA	1
gene-zc3h11a	chrXVII	18165783	18173286	-	5417	0,820224070179608	0,935266809271956	0	NA	0	NA	NA	4
gene-zc3h18	chrXIX	4423342	4447903	-	4581	0,360069710135016	0,691428202733233	0	NA	0	159	NA	70
gene-zcchc4	chrVII	11312073	11324612	-	1579	0,491967059629383	0,717777072088957	0	NA	0	NA	NA	42
gene-zdhhc14	chrXV	3357382	3386143	-	3240	0,708989418395374	0,800445566739221	0	NA	0	NA	NA	NA
gene-zdhhc5b	chrIV	9285916	9296169	-	5832	0,331316947370117	0,70583357591092	0	NA	0	49	NA	41
gene-zfand4	chrVI	10676096	10689328	+	3620	0,677653591794964	0,87458259035097	0	NA	0	NA	NA	NA
gene-zgc:112982	chrXXI	17004375	17011141	+	2615	0,770585765399642	0,779789982000109	0	NA	0	NA	NA	NA
gene-zgc:123217	chrV	12594513	12617710	+	3654	0,721487591870557	0,812942781414401	1	0,065	0,065	NA	NA	40
gene-zgc:123258	chrII	15950005	15959689	+	2274	0,227419309990312	0,672788416383037	0	NA	0	44	NA	NA
gene-zgc:153867	chrXII	9901893	9909615	+	1436	0,457226356839866	0,817664775014858	2	0,0125	0,025	144	NA	57
gene-zgc:154046	chrXIII	13854923	13860545	-	2548	0,604246596829528	0,860098385260394	0	NA	0	NA	NA	68
gene-zgc:162698	chrI	18476283	18488294	+	2831	0,655191898195229	0,860816374730992	0	NA	0	NA	NA	18
gene-zgc:171422	chrIII	131635	136105	-	3009	0,835954042615818	0,866888954203254	0	NA	0	NA	NA	NA
gene-zgc:174164	chrV	9731886	9738773	-	3138	0,412943522105148	0,806253565294297	0	NA	0	NA	NA	40
gene-zgc:56235	chrXIV	686237	692824	+	1844	0,798444572539288	0,891374619899572	0	NA	0	NA	NA	141
gene-zgc:63587	chrXIII	3906610	3926010	-	2257	0,785968442201029	0,85600679223057	1	0,057	0,057	NA	NA	NA
gene-zgc:65811	chrXI	4644202	4649297	+	2242	0,793946100367214	0,931049940839945	0	NA	0	NA	NA	118
gene-zgc:85932	chrI	17408816	17428739	-	3129	0,812190426127102	0,803508473030845	0	NA	0	NA	NA	63
gene-zgc:86609	chrXII	498868	503947	-	1207	0,764026268552661	0,90945676575743	0	NA	0	NA	NA	NA
gene-zgc:86896	chrXI	1026506	1032746	-	1391	0,671509758970266	0,817111026166156	0	NA	0	NA	NA	298
gene-zgc:91976	chrVI	12447849	12463062	-	3208	0,739047347637863	0,830430542024763	0	NA	0	NA	NA	NA
gene-zgc:92140	chrVIII	16882911	16897800	-	580	0,83453719977334	0,837363560994028	0	NA	0	NA	NA	NA
gene-zgc:92242	chrIV	16176974	16184540	-	2265	0,278813473050916	0,802605810596172	0	NA	0	52	NA	45
gene-zmp:0000001114	chrXX	10489079	10511122	-	4136	0,321012677427722	0,464877289778462	1	0,09	0,09	109	47	22
gene-zmp:0000001167	chrXIX	17348553	17361994	-	4824	0,739960035495866	0,885106161338929	0	NA	0	NA	NA	70
gene-znf185	chrIV	12435330	12447998	+	3457	0,252346311761152	0,701562024365012	2	0,1845	0,369	51	NA	24
gene-znf384b	chrXX	8003082	8012539	+	3288	0,594738664749357	0,831851557760246	0	NA	0	107	NA	53
gene-znf462	chrXIV	4739789	4776143	-	13293	0,786117730774476	0,842189506762498	0	NA	0	NA	NA	44
gene-znf740a	chrXVII	10727661	10748382	-	5743	0,777659723656708	0,884625303327069	0	NA	0	NA	NA	4
gene-zyg11	chrVIII	20290391	20294617	+	2329	0,785548889810897	0,784951918716872	0	NA	0	NA	NA	NA
nbis-pseudogene-134	chrX	17599568	17611342	+	5264	0,706293982854302	0,907543984436104	0	NA	0	NA	NA	NA
nbis-pseudogene-173	chrXIV	568400	569808	-	686	0,894540303166399	0,831657247759585	0	NA	0	NA	NA	141
nbis-pseudogene-91	chrIV	31883759	31904079	+	3719	0,789498365867227	0,876148237894211	0	NA	0	NA	NA	NA

## Sheet: Table S2c DSeventsBackground
Table S2c - AS events found in our data and tested for DS between ecotypes. DS events are the ones with an FDR < 0.05. Columns in the right half of the table indicate the exons involved in the splice event, using coordinates of V5 of the stickleback genome assembly.
AS_category	ID	GeneID	Chr	Strand	IncFormLen	SkipFormLen	FDR	IncLevelDifference	longExonStart_0base	longExonEnd	shortES	shortEE	flankingES	flankingEE	X1stExonStart_0base	X1stExonEnd	X2ndExonStart_0base	X2ndExonEnd	upstreamES	upstreamEE	downstreamES	downstreamEE	riExonStart_0base	riExonEnd	exonStart_0base	exonEnd
A3SS	A3SS_0	gene-sugct	chrXXI	+	579	149	0,023202378112487	-0,026	17349746	17350240	17350176	17350240	17341638	17341741	NA	NA	NA	NA	NA	NA	NA	NA	NA	NA	NA	NA
A3SS	A3SS_24	gene-pan3	chrXXI	-	170	149	0,337438927562176	-0,081	11669777	11670016	11669777	11669995	11670138	11670283	NA	NA	NA	NA	NA	NA	NA	NA	NA	NA	NA	NA
A3SS	A3SS_27	gene-pde7a	chrXXI	+	152	149	0,827146489684094	0,028	11444889	11444979	11444892	11444979	11443035	11443096	NA	NA	NA	NA	NA	NA	NA	NA	NA	NA	NA	NA
A3SS	A3SS_63	gene-LOC120812111	chrXXI	-	152	149	0,968989003789819	0,005	3567585	3567887	3567585	3567884	3568907	3568967	NA	NA	NA	NA	NA	NA	NA	NA	NA	NA	NA	NA
A3SS	A3SS_76	gene-srsf2b	chrXI	-	886	149	2,343639471383e-08	0,081	17396276	17397940	17396276	17397203	17398257	17398610	NA	NA	NA	NA	NA	NA	NA	NA	NA	NA	NA	NA
A3SS	A3SS_80	gene-med15	chrXI	+	152	149	1	-0,016	17002256	17002699	17002259	17002699	17002067	17002166	NA	NA	NA	NA	NA	NA	NA	NA	NA	NA	NA	NA
A3SS	A3SS_84	gene-LOC120828061	chrXI	+	545	149	0,0564621465979967	0,071	16787972	16788585	16788368	16788585	16787046	16787099	NA	NA	NA	NA	NA	NA	NA	NA	NA	NA	NA	NA
A3SS	A3SS_85	gene-LOC120828061	chrXI	+	152	149	0,968989003789819	-0,008	16789894	16789933	16789897	16789933	16789603	16789636	NA	NA	NA	NA	NA	NA	NA	NA	NA	NA	NA	NA
A3SS	A3SS_87	gene-LOC120828061	chrXI	+	152	149	1	-0,002	16791708	16791846	16791711	16791846	16791603	16791636	NA	NA	NA	NA	NA	NA	NA	NA	NA	NA	NA	NA
A3SS	A3SS_148	gene-LOC120828151	chrXI	-	167	149	1	0,249	5247469	5247525	5247469	5247507	5248111	5248190	NA	NA	NA	NA	NA	NA	NA	NA	NA	NA	NA	NA
A3SS	A3SS_149	gene-LOC120828151	chrXI	-	152	149	1	-0,299	5248820	5248923	5248820	5248920	5249387	5249425	NA	NA	NA	NA	NA	NA	NA	NA	NA	NA	NA	NA
A3SS	A3SS_150	gene-LOC120828151	chrXI	-	152	149	1	-0,379	5248820	5248923	5248820	5248920	5249393	5249425	NA	NA	NA	NA	NA	NA	NA	NA	NA	NA	NA	NA
A3SS	A3SS_156	gene-zgc:65811	chrXI	+	960	149	0,800340879643699	0,007	4647871	4649297	4648682	4649297	4647300	4647384	NA	NA	NA	NA	NA	NA	NA	NA	NA	NA	NA	NA
A3SS	A3SS_171	gene-rpsa	chrXI	-	152	149	1,08500553433487e-06	0,025	3286554	3286691	3286554	3286688	3286772	3286814	NA	NA	NA	NA	NA	NA	NA	NA	NA	NA	NA	NA
A3SS	A3SS_238	gene-ppp2r5ca	chrXV	+	689	149	0,005301258591034	0,134	7481503	7484765	7482043	7484765	7480037	7480110	NA	NA	NA	NA	NA	NA	NA	NA	NA	NA	NA	NA
A3SS	A3SS_274	gene-kiaa1109	chrXV	+	152	149	0,827146489684094	0,034	2113313	2113456	2113316	2113456	2113062	2113224	NA	NA	NA	NA	NA	NA	NA	NA	NA	NA	NA	NA
A3SS	A3SS_275	gene-kiaa1109	chrXV	+	155	149	0,428918836973941	-0,033	2114931	2115108	2114937	2115108	2114642	2114843	NA	NA	NA	NA	NA	NA	NA	NA	NA	NA	NA	NA
A3SS	A3SS_286	gene-snx6	chrXV	+	152	149	0,827146489684094	-0,055	184345	184453	184348	184453	183772	183823	NA	NA	NA	NA	NA	NA	NA	NA	NA	NA	NA	NA
A3SS	A3SS_310	gene-zmp:0000001167	chrXIX	-	654	149	1	-0,01	17348552	17350353	17348552	17349848	17350636	17350687	NA	NA	NA	NA	NA	NA	NA	NA	NA	NA	NA	NA
A3SS	A3SS_356	gene-LOC120809031	chrXIX	+	651	149	0,741858448478836	0,001	12284423	12285693	12284925	12285693	12281872	12281942	NA	NA	NA	NA	NA	NA	NA	NA	NA	NA	NA	NA
A3SS	A3SS_433	gene-ubtfl	chrIII	+	173	149	0,404694587707167	-0,044	17567692	17567875	17567716	17567875	17566107	17566218	NA	NA	NA	NA	NA	NA	NA	NA	NA	NA	NA	NA
A3SS	A3SS_441	gene-nol7	chrIII	+	152	149	0,8812361929756	-0,017	16996755	16996828	16996758	16996828	16996620	16996646	NA	NA	NA	NA	NA	NA	NA	NA	NA	NA	NA	NA
A3SS	A3SS_472	gene-LOC120814495	chrIII	-	584	149	0	-0,075	12160112	12160898	12160112	12160463	12161083	12161153	NA	NA	NA	NA	NA	NA	NA	NA	NA	NA	NA	NA
A3SS	A3SS_511	gene-cirbpa	chrIII	-	1422	149	3,37611993150282e-07	0,028	7203076	7204432	7203076	7203159	7205572	7205631	NA	NA	NA	NA	NA	NA	NA	NA	NA	NA	NA	NA
A3SS	A3SS_512	gene-cirbpa	chrIII	-	2064	149	5,433579052132e-08	0,019	7203076	7205074	7203076	7203159	7205572	7205631	NA	NA	NA	NA	NA	NA	NA	NA	NA	NA	NA	NA
A3SS	A3SS_513	gene-cirbpa	chrIII	-	791	149	0,8468285391993	-0,006	7203076	7205074	7203076	7204432	7205572	7205631	NA	NA	NA	NA	NA	NA	NA	NA	NA	NA	NA	NA
A3SS	A3SS_530	gene-si:ch211-150o23.3	chrXII	-	152	149	0,897403709989111	-0,017	10957712	10958289	10957712	10958286	10958563	10958637	NA	NA	NA	NA	NA	NA	NA	NA	NA	NA	NA	NA
A3SS	A3SS_557	gene-LOC120829045	chrXII	-	821	149	0,921675088567235	-0,018	3809830	3811818	3809830	3811146	3812248	3812343	NA	NA	NA	NA	NA	NA	NA	NA	NA	NA	NA	NA
A3SS	A3SS_568	gene-LOC120829685	chrXII	-	588	149	0,428918836973941	0,044	1539614	1540103	1539614	1539664	1541117	1541175	NA	NA	NA	NA	NA	NA	NA	NA	NA	NA	NA	NA
A3SS	A3SS_634	gene-nfyc	chrX	+	152	149	0,959707229009389	0,01	9445968	9446040	9445971	9446040	9445700	9445807	NA	NA	NA	NA	NA	NA	NA	NA	NA	NA	NA	NA
A3SS	A3SS_737	gene-tmem269	chrXII	+	1542	149	0,597947329467431	-0,013	6585681	6587222	6587074	6587222	6584687	6584729	NA	NA	NA	NA	NA	NA	NA	NA	NA	NA	NA	NA
A3SS	A3SS_766	gene-pfkfb2a	chrXII	+	152	149	0,8468285391993	0,014	3736729	3737693	3736732	3737693	3736221	3736398	NA	NA	NA	NA	NA	NA	NA	NA	NA	NA	NA	NA
A3SS	A3SS_796	gene-gale	chrXV	+	152	149	0,827146489684094	-0,005	4406396	4406512	4406399	4406512	4406083	4406212	NA	NA	NA	NA	NA	NA	NA	NA	NA	NA	NA	NA
A3SS	A3SS_867	gene-LOC120820618	chrVI	+	1084	149	0,830468615828574	0,006	10024945	10028137	10025880	10028137	10023860	10024003	NA	NA	NA	NA	NA	NA	NA	NA	NA	NA	NA	NA
A3SS	A3SS_868	gene-LOC120820618	chrVI	+	1084	149	0,68724668962679	-0,016	10024945	10028137	10025880	10028137	10023860	10024009	NA	NA	NA	NA	NA	NA	NA	NA	NA	NA	NA	NA
A3SS	A3SS_909	gene-tnfsf10l	chrVII	-	152	149	0,968989003789819	-0,006	1332025	1332192	1332025	1332189	1333476	1333581	NA	NA	NA	NA	NA	NA	NA	NA	NA	NA	NA	NA
A3SS	A3SS_965	gene-stat1a	chrI	-	152	149	0,944995503748066	0,001	29091636	29091723	29091636	29091720	29091839	29091935	NA	NA	NA	NA	NA	NA	NA	NA	NA	NA	NA	NA
A3SS	A3SS_995	gene-nfkbiz	chrI	+	194	149	0,000197637896934567	0,052	28014986	28015117	28015031	28015117	28013894	28014613	NA	NA	NA	NA	NA	NA	NA	NA	NA	NA	NA	NA
A3SS	A3SS_996	gene-LOC120824785	chrIX	-	152	149	0,968989003789819	-0,001	6836985	6837130	6836985	6837127	6837220	6837263	NA	NA	NA	NA	NA	NA	NA	NA	NA	NA	NA	NA
A3SS	A3SS_1045	gene-mdm4	chrXVII	-	164	149	0,827146489684094	0,003	11815572	11815767	11815572	11815752	11815896	11816057	NA	NA	NA	NA	NA	NA	NA	NA	NA	NA	NA	NA
A3SS	A3SS_1085	gene-srsf7a	chrI	+	1636	149	0,1256191903302	0,07	16098464	16100697	16099951	16100697	16097109	16097208	NA	NA	NA	NA	NA	NA	NA	NA	NA	NA	NA	NA
A3SS	A3SS_1136	gene-LOC120821952	chrVII	+	243	149	0,26051183820921	-0,053	426040	426539	426134	426539	425189	425712	NA	NA	NA	NA	NA	NA	NA	NA	NA	NA	NA	NA
A3SS	A3SS_1143	gene-srsf9	chrXIV	-	152	149	0,827146489684094	0,048	6836486	6836666	6836486	6836663	6837507	6837669	NA	NA	NA	NA	NA	NA	NA	NA	NA	NA	NA	NA
A3SS	A3SS_1144	gene-srsf9	chrXIV	-	274	149	0,827146489684094	0,022	6836486	6836788	6836486	6836663	6837507	6837669	NA	NA	NA	NA	NA	NA	NA	NA	NA	NA	NA	NA
A3SS	A3SS_1145	gene-srsf9	chrXIV	-	271	149	1	-0,027	6836486	6836788	6836486	6836666	6837507	6837669	NA	NA	NA	NA	NA	NA	NA	NA	NA	NA	NA	NA
A3SS	A3SS_1160	gene-slc9a3.1	chrX	+	152	149	0,289110244689288	0,012	4171849	4171976	4171852	4171976	4171374	4171520	NA	NA	NA	NA	NA	NA	NA	NA	NA	NA	NA	NA
A3SS	A3SS_1211	gene-si:ch73-281n10.2	chrI	-	152	149	0,944995503748066	-0,005	4684414	4684447	4684414	4684444	4685161	4685185	NA	NA	NA	NA	NA	NA	NA	NA	NA	NA	NA	NA
A3SS	A3SS_1213	gene-adrm1	chrXII	-	152	149	0,968989003789819	-0,005	7883121	7883203	7883121	7883200	7883390	7883601	NA	NA	NA	NA	NA	NA	NA	NA	NA	NA	NA	NA
A3SS	A3SS_1242	gene-elf3	chrXVII	-	152	149	0,827146489684094	0,002	18756242	18756479	18756242	18756476	18757148	18757300	NA	NA	NA	NA	NA	NA	NA	NA	NA	NA	NA	NA
A3SS	A3SS_1285	gene-eif4h	chrI	-	154	149	0,827146489684094	-0,011	328466	328869	328466	328864	328943	329105	NA	NA	NA	NA	NA	NA	NA	NA	NA	NA	NA	NA
A3SS	A3SS_1340	gene-ctps1b	chrXX	-	210	149	0,968989003789819	0,012	1579275	1579508	1579275	1579447	1579928	1580107	NA	NA	NA	NA	NA	NA	NA	NA	NA	NA	NA	NA
A3SS	A3SS_1420	gene-nlrc5	chrXIX	-	292	149	1	-0,148	2605184	2605411	2605184	2605268	2606423	2606507	NA	NA	NA	NA	NA	NA	NA	NA	NA	NA	NA	NA
A3SS	A3SS_1440	gene-si:ch211-152p11.4	chrX	+	785	149	0,3486096783855	-0,067	808273	809499	808909	809499	806917	807588	NA	NA	NA	NA	NA	NA	NA	NA	NA	NA	NA	NA
A3SS	A3SS_1441	gene-si:ch211-152p11.4	chrX	+	788	149	0,428918836973941	-0,027	808273	809499	808912	809499	806917	807588	NA	NA	NA	NA	NA	NA	NA	NA	NA	NA	NA	NA
A3SS	A3SS_1442	gene-si:ch211-152p11.4	chrX	+	152	149	1	0,029	808909	809499	808912	809499	806917	807588	NA	NA	NA	NA	NA	NA	NA	NA	NA	NA	NA	NA
A3SS	A3SS_1505	gene-anxa11a	chrVI	+	296	149	0,710244310592797	0,018	11596122	11596461	11596269	11596461	11595459	11595539	NA	NA	NA	NA	NA	NA	NA	NA	NA	NA	NA	NA
A3SS	A3SS_1533	gene-rab5aa	chrX	-	152	149	0,968989003789819	0,004	9573105	9573324	9573105	9573321	9575284	9575458	NA	NA	NA	NA	NA	NA	NA	NA	NA	NA	NA	NA
A3SS	A3SS_1572	gene-cdv3	chrXXI	-	152	149	0,827146489684094	0,015	14302808	14302885	14302808	14302882	14303629	14304061	NA	NA	NA	NA	NA	NA	NA	NA	NA	NA	NA	NA
A3SS	A3SS_1649	gene-LOC120826106	chrX	+	152	149	0,66892816356205	-0,029	1368306	1370088	1368309	1370088	1367917	1368046	NA	NA	NA	NA	NA	NA	NA	NA	NA	NA	NA	NA
A3SS	A3SS_1704	gene-LOC120828826	chrXII	+	152	149	0,483958082837385	-0,038	8127587	8127721	8127590	8127721	8125772	8125971	NA	NA	NA	NA	NA	NA	NA	NA	NA	NA	NA	NA
A3SS	A3SS_1708	gene-leng9	chrXX	+	167	149	0,597947329467431	0,03	7131855	7133169	7131873	7133169	7131650	7131771	NA	NA	NA	NA	NA	NA	NA	NA	NA	NA	NA	NA
A3SS	A3SS_1756	gene-tbx2b	chrI	-	155	149	1	0,001	19029441	19029594	19029441	19029588	19031001	19031269	NA	NA	NA	NA	NA	NA	NA	NA	NA	NA	NA	NA
A3SS	A3SS_1800	gene-ktn1	chrXV	-	152	149	0,670399689074557	0,019	5422752	5422793	5422752	5422790	5422973	5423070	NA	NA	NA	NA	NA	NA	NA	NA	NA	NA	NA	NA
A3SS	A3SS_1801	gene-ktn1	chrXV	-	152	149	0,315754079865447	0,03	5427426	5427543	5427426	5427540	5427648	5427819	NA	NA	NA	NA	NA	NA	NA	NA	NA	NA	NA	NA
A3SS	A3SS_1809	gene-si:dkey-237i9.8	chrIX	+	504	149	0,0634170679443891	-0,1	11980145	11981091	11980500	11981091	11979973	11980053	NA	NA	NA	NA	NA	NA	NA	NA	NA	NA	NA	NA
A3SS	A3SS_1844	gene-LOC120829172	chrXII	-	152	149	1	0,009	18606781	18606883	18606781	18606880	18614310	18614358	NA	NA	NA	NA	NA	NA	NA	NA	NA	NA	NA	NA
A3SS	A3SS_2003	gene-noxa1	chrXIII	+	164	149	0,428918836973941	0,045	1354413	1354520	1354428	1354520	1353445	1353533	NA	NA	NA	NA	NA	NA	NA	NA	NA	NA	NA	NA
A3SS	A3SS_2027	gene-eif3k	chrI	-	152	149	0,811164120734459	0,008	17431881	17431959	17431881	17431956	17432359	17432480	NA	NA	NA	NA	NA	NA	NA	NA	NA	NA	NA	NA
A3SS	A3SS_2063	gene-cnbpa	chrXII	-	194	149	1	-0,002	2492652	2493629	2492652	2493584	2493757	2493956	NA	NA	NA	NA	NA	NA	NA	NA	NA	NA	NA	NA
A3SS	A3SS_2112	gene-LOC120831650	chrXIV	+	152	149	0,958663098258208	0,006	113698	113766	113701	113766	113509	113563	NA	NA	NA	NA	NA	NA	NA	NA	NA	NA	NA	NA
A3SS	A3SS_2175	gene-ppp2r3b	chrXVI	+	969	149	0,968989003789819	0,022	3393813	3395605	3394633	3395605	3393560	3393667	NA	NA	NA	NA	NA	NA	NA	NA	NA	NA	NA	NA
A3SS	A3SS_2176	gene-ppp2r3b	chrXVI	+	855	149	1	0,015	3393927	3395605	3394633	3395605	3393560	3393667	NA	NA	NA	NA	NA	NA	NA	NA	NA	NA	NA	NA
A3SS	A3SS_2253	gene-sfpq	chrX	-	152	149	0,511006858328585	-0,002	3576447	3576639	3576447	3576636	3577208	3578006	NA	NA	NA	NA	NA	NA	NA	NA	NA	NA	NA	NA
A3SS	A3SS_2261	gene-cblc	chrXX	-	152	149	0,800340879643699	-0,025	1382311	1382370	1382311	1382367	1382889	1382945	NA	NA	NA	NA	NA	NA	NA	NA	NA	NA	NA	NA
A3SS	A3SS_2264	gene-cblc	chrXX	-	152	149	0,968989003789819	-0,007	1383586	1383769	1383586	1383766	1385263	1385395	NA	NA	NA	NA	NA	NA	NA	NA	NA	NA	NA	NA
A3SS	A3SS_2276	gene-LOC120829888	chrXII	+	813	149	0,1256191903302	-0,062	4459929	4461981	4460593	4461981	4459553	4459751	NA	NA	NA	NA	NA	NA	NA	NA	NA	NA	NA	NA
A3SS	A3SS_2328	gene-cers2a	chrX	-	152	149	0,827146489684094	-0,03	6504491	6504927	6504491	6504924	6505019	6505173	NA	NA	NA	NA	NA	NA	NA	NA	NA	NA	NA	NA
A3SS	A3SS_2365	gene-fat2	chrIV	+	173	149	0,946333038364967	0,018	4428026	4428307	4428050	4428307	4427268	4427426	NA	NA	NA	NA	NA	NA	NA	NA	NA	NA	NA	NA
A3SS	A3SS_2376	gene-zdhhc5b	chrIV	-	510	149	0,392658126904468	-0,027	9285915	9288261	9285915	9287900	9288357	9289286	NA	NA	NA	NA	NA	NA	NA	NA	NA	NA	NA	NA
A3SS	A3SS_2408	gene-phactr4a	chrX	-	152	149	0,3486096783855	0,024	13643807	13643973	13643807	13643970	13644135	13644368	NA	NA	NA	NA	NA	NA	NA	NA	NA	NA	NA	NA
A3SS	A3SS_2455	gene-LOC120815744	chrIII	+	153	149	0,902908441812525	0,015	7439931	7440279	7439935	7440279	7438226	7438357	NA	NA	NA	NA	NA	NA	NA	NA	NA	NA	NA	NA
A3SS	A3SS_2487	gene-LOC120816067	chrIII	+	167	149	0,827146489684094	0,025	6634189	6634234	6634207	6634234	6633704	6633793	NA	NA	NA	NA	NA	NA	NA	NA	NA	NA	NA	NA
A3SS	A3SS_2528	gene-os9	chrXVII	+	152	149	0,428918836973941	-0,063	10098651	10098770	10098654	10098770	10098374	10098530	NA	NA	NA	NA	NA	NA	NA	NA	NA	NA	NA	NA
A3SS	A3SS_2534	gene-ank3a	chrVI	+	1355	149	0,428918836973941	-0,039	13690187	13691481	13691393	13691481	13687578	13687659	NA	NA	NA	NA	NA	NA	NA	NA	NA	NA	NA	NA
A3SS	A3SS_2545	gene-LOC120826591	chrX	+	218	149	0,800340879643699	-0,004	625917	626040	625986	626040	625665	625709	NA	NA	NA	NA	NA	NA	NA	NA	NA	NA	NA	NA
A3SS	A3SS_2553	gene-cgnb	chrX	-	152	149	0,968989003789819	-0,025	8841177	8841390	8841177	8841387	8841600	8841721	NA	NA	NA	NA	NA	NA	NA	NA	NA	NA	NA	NA
A3SS	A3SS_2564	gene-csnk1g2b	chrVIII	+	152	149	0,880578300828702	-0,032	9926503	9926652	9926506	9926652	9926325	9926410	NA	NA	NA	NA	NA	NA	NA	NA	NA	NA	NA	NA
A3SS	A3SS_2680	gene-srsf3a	chrXVII	-	152	149	2,50244269750636e-14	-0,072	7859647	7859731	7859647	7859728	7859810	7859834	NA	NA	NA	NA	NA	NA	NA	NA	NA	NA	NA	NA
A3SS	A3SS_2710	gene-prkab1b	chrXIII	-	152	149	5,064467363991e-14	0,412	14700511	14700648	14700511	14700645	14700950	14701062	NA	NA	NA	NA	NA	NA	NA	NA	NA	NA	NA	NA
A3SS	A3SS_2765	gene-cast	chrXVII	+	152	149	0,006098637031032	0,02	14153814	14154069	14153817	14154069	14153654	14153699	NA	NA	NA	NA	NA	NA	NA	NA	NA	NA	NA	NA
A3SS	A3SS_2805	gene-ripk3	chrVII	-	167	149	0,827146489684094	-0,012	1968787	1968993	1968787	1968975	1969069	1969121	NA	NA	NA	NA	NA	NA	NA	NA	NA	NA	NA	NA
A3SS	A3SS_2821	gene-LOC120826556	chrX	-	155	149	0,827146489684094	0,019	127728	127927	127728	127921	128004	128121	NA	NA	NA	NA	NA	NA	NA	NA	NA	NA	NA	NA
A3SS	A3SS_2822	gene-LOC120826556	chrX	-	164	149	0,827146489684094	0,019	130672	130787	130672	130772	130849	130947	NA	NA	NA	NA	NA	NA	NA	NA	NA	NA	NA	NA
[truncated: 2,063 more rows]

## Sheet: Table S3a DEGsGOenrichment
Table S3a - GO enrichment results of DEGs
[truncated: 7,856 more rows]

[truncated: 14 more sheets: Table S3b DSGsGOenrichment, Table S3c DEGEcoPeakQTLGOenrich, Table S3d DSGEcoPeakQTLGOenrich, Table S4 QTLdata , Table S5 QTL enrichment, Table S6a PacificEcoPeaks, Table S6b GlobalEcoPeaks, Table S7a PacificEcoPeaksEnrich, Table S7b GlobalEcoPeaksEnrich, Table S8 GeneFunctionsDSGs, Table S9 InsideOutsideEcoPeaks, Table S10a IsoformDiffDSGtypes, Table S10b SNPDiffDSGtypes, Table S11 SNPDSGvsNonDSG]
